# Supplementary material for: Convergence and Divergence in the Evolution of Cat Skulls: Temporal and Spatial Patterns of Morphological Diversity
Source: PLoS One. 2012 Jul 6;7(7):e39752. doi: 10.1371/journal.pone.0039752 (PMC3391202; doi:10.1371/journal.pone.0039752)
Supplement: Table S1 — Felid taxa for morphometric analysis. Lineage membership and identification numbers are listed for each taxon. MorphID, identification key for specimen-level morphometric plots in Supplementary Materials; PhyloID, identification key according to phylogeny and used throughout the main text. (XLS) [file pone.0039752.s010.xls]

## Sheet: TableS1
Table S1. Felid taxa for morphometric analysis. Lineage membership and identification numbers are listed for each taxon. MorphID, identification key for specimen-level morphometric plots in Supplementary Materials; PhyloID, identification key according to phylogeny and used throughout the main text.
Taxon	Lineage	MorphID	PhyloID
Pardofelis_marmorata	Bay_cat	41	23
Pardofelis_temminckii	Bay_cat	42	24
Caracal_aurata	Caracal	2	26
Caracal_caracal	Caracal	3	27
Leptailurus_serval	Caracal	21	25
Felis_chaus	Domestic_cat	8	41
Felis_margarita	Domestic_cat	9	43
Felis_nigripes	Domestic_cat	10	42
Felis_silvestris	Domestic_cat	11	44
Otocolobus_manul	Leopard_cat	32	45
Prionailurus_bengalensis	Leopard_cat	43	48
Prionailurus_planiceps	Leopard_cat	44	47
Prionailurus_rubiginosus	Leopard_cat	45	46
Prionailurus_viverrinus	Leopard_cat	46	49
Lynx_canadensis	Lynx	22	35
Lynx_lynx	Lynx	23	37
Lynx_pardinus	Lynx	24	36
Lynx_rufus	Lynx	25	34
Xenosmilus_hodsonae	Homotherium	52	11
Dinobastis_serus	Homotherium	4	NA
Homotherium_crusafonti	Homotherium	12	12
F:AM-50462	Homotherium	13	9
Homotherium_nestianus	Homotherium	14	10
Metailurus_parvulus	Metailurus	29	2
Dinofelis_cristata	Metailurus	5	4
Dinofelis_F:AM-50446	Metailurus	7	5
Dinofelis_F:AM-50445	Metailurus	6	3
Metailurus_IVPP-5679	Metailurus	28	NA
Leopardus_colocolo	Ocelot	15	30
Leopardus_geoffroyi	Ocelot	16	32
Leopardus_guigna	Ocelot	17	33
Leopardus_pardalis	Ocelot	18	28
Leopardus_tigrinus	Ocelot	19	31
Leopardus_wiedii	Ocelot	20	29
Neofelis_diardi	Panthera	30	15
Neofelis_nebulosa	Panthera	31	14
Panthera_atrox	Panthera	33	22
Panthera_leo	Panthera	35	21
Panthera_onca	Panthera	36	20
Panthera_pardus	Panthera	38	18
Panthera_tigris	Panthera	39	17
Panthera_uncia	Panthera	40	16
Panthera_palaeosinensis	Panthera	37	NA
Panthera_augusta	Panthera	34	19
Hyperailurictis_validus	Basal_Felidae	48	1
F:AM-62192	Basal_Felidae	47	13
Acinonyx_jubatus	Puma	1	38
Puma_concolor	Puma	49	40
Puma_yagouaroundi	Puma	50	39
Megantereon_falconeri	Smilodon	27	7
Smilodon_fatalis	Smilodon	51	8
AMNH_105446	Smilodon	26	6
