# Supplementary material for: Convergence and Divergence in the Evolution of Cat Skulls: Temporal and Spatial Patterns of Morphological Diversity
Source: PLoS One. 2012 Jul 6;7(7):e39752. doi: 10.1371/journal.pone.0039752 (PMC3391202; doi:10.1371/journal.pone.0039752)
Supplement: Table S2 — Notes on taxa used in cladistic analysis. The specimens observed for each OTU along with other relevant information such as locality or age are noted. (XLS) [file pone.0039752.s011.xls]

## Sheet: TableS2
Table S2. Notes on taxa used in cladistic analysis
Taxon	Specimens studied	Notes
Proailurus_lemanensis	MNHN-1903-20	disarticulated cast replica
Hyperailurictis_validus	F:AM 61835; F:AM 61829; F:AM 61834; F:AM 61803; F:AM 61833
F:AM-62192	F:AM 62192	labelled "Pseudaelurus sp."; from Big Sandy Formation, Wiki Up, Mohave County, Arizona
Metailurus_parvulus	M3836-3840; M3835; M71-77	labelled "Metailurus minor ZDANSKY Orig. Lokal 30 5." (M3836-3840); "Metailurus minor ZDANSKY Orig. Lokal 108" (M3835); "Lok 30 5" (M71-77)
Dinofelis_cristata	M32148; M3657	from Lok. B, Henan, China
Dinofelis_F:AM-50446	F:AM 50446	from Niu Wa Kou, Fan Tsun, Hsia Chuang, Shanxi, China
Dinofelis_F:AM-50445	F:AM 50445	from Niu Wa Kou, Fan Tsun, Hsia Chuang, Shanxi, China
Megantereon_falconeri	BC120; CB20	commercially available cast replicas
AMNH_105446	AMNH 105446	labelled: "Megantereon cultridens"; from Etouaires, France
Smilodon_fatalis	KPM-NN0006500; BRSUG 26478; F:AM 14349
Xenosmilus_hodsonae	BIOPSI 101	commercially available cast replica
Homotherium_crusafonti	AMNH 95297	labeled "Homotherium skull" but also "cf. Dinobastis"; from Douglas Co., S. Dakota
F:AM-50462	F:AM 50462	labelled "Homotherium sp."; from Hsia Chuang, 10 miles S of Shou-Yang, E Shanxi, China
Homotherium_nestianus	AMNH 104641	from Roccaneyra near Perrier (Puy-de-Dome, France)
