# Supplementary material for: Convergence and Divergence in the Evolution of Cat Skulls: Temporal and Spatial Patterns of Morphological Diversity
Source: PLoS One. 2012 Jul 6;7(7):e39752. doi: 10.1371/journal.pone.0039752 (PMC3391202; doi:10.1371/journal.pone.0039752)
Supplement: Table S4 — First and last occurrences of extant taxa, and mean age of fossil species, all expressed in millions of years. These dates were used to scale the branches of the composite phylogeny (Fig. 2). Mean ages for the fossil taxa were used, but see Text S2 for alternative methods and their effects on branch lengths. (XLS) [file pone.0039752.s013.xls]

## Sheet: TableS4
Table S4. First and last occurrences of extant taxa, and mean age of fossil species, all expressed in millions of years.
Taxa	First Occurrence	Last Occurrence		Age range max	Age range min	Stratigraphy	source for dates
Acinonyx_jubatus	4.4	0		4.4	0		Johnson et al. (2006)
Caracal_aurata	3.8	0		3.8	0		Johnson et al. (2006)
Caracal_caracal	3.8	0		3.8	0		Johnson et al. (2006)
Felis_catus	0.01	0		0.01	0		Johnson et al. (2006)
Felis_chaus	0.05	0		0.05	0		Johnson et al. (2006)
Felis_margarita	0.01	0		0.01	0		Johnson et al. (2006)
Felis_nigripes	0	0		0	0		Johnson et al. (2006)
Felis_silvestris	3.6	0		3.6	0	Upper Pliocene	Paleobiology Database
Leopardus_colocolo	1.275	0		1.275	0		Johnson et al. (2006)
Leopardus_jacobita	0	0		0	0		Johnson et al. (2006)
Leopardus_geoffroyi	0.005	0		0.005	0		Johnson et al. (2006)
Leopardus_guigna	0.005	0		0.005	0		Johnson et al. (2006)
Leopardus_pardalis	0.025	0		0.025	0		Johnson et al. (2006)
Leopardus_tigrinus	0.005	0		0.005	0		Johnson et al. (2006)
Leopardus_wiedii	0	0		0	0		Johnson et al. (2006)
Leptailurus_serval	3.8	0		3.8	0		Johnson et al. (2006)
Lynx_canadensis	1.81	0		1.81	0		Paleobiology Database
Lynx_lynx	0.01	0		0.01	0		Johnson et al. (2006)
Lynx_pardinus	0.01	0		0.01	0		Johnson et al. (2006)
Lynx_rufus	4.9	0		4.9	0		Paleobiology Database
Miracinonyx_trumani	0.0198	0.0117		0.01575	0.01575	L Pleistocene	van Valkenburgh et al. (1990)
Neofelis_diardi	0.89	0		0.89	0		Johnson et al. (2006)
Neofelis_nebulosa	0.89	0		0.89	0		Johnson et al. (2006)
Otocolobus_manul	1.275	0		1.275	0		Johnson et al. (2006)
Panthera_atrox	1.81	0.0117		0.91085	0.91085	Pleistocene	Paleobiology Database
Panthera_leo	0.5	0		0.5	0		Johnson et al. (2006)
Panthera_onca	1.275	0		1.275	0		Johnson et al. (2006)
Panthera_pardus	1.275	0		1.275	0		Johnson et al. (2006)
Panthera_spelaea	1.81	0.0117		0.91085	0.91085	Pleistocene	Paleobiology Database
Panthera_tigris	1.275	0		1.275	0		Johnson et al. (2006)
Panthera_uncia	0.89	0		0.89	0		Johnson et al. (2006)
Pardofelis_badia	0.005	0		0.005	0		Johnson et al. (2006)
Pardofelis_marmorata	0.005	0		0.005	0		Johnson et al. (2006)
Pardofelis_temminckii	0.005	0		0.005	0		Johnson et al. (2006)
Prionailurus_bengalensis	0.005	0		0.005	0		Johnson et al. (2006)
Prionailurus_planiceps	0	0		0	0		Johnson et al. (2006)
Prionailurus_rubiginosus	1.275	0		1.275	0		Johnson et al. (2006)
Prionailurus_viverrinus	0.005	0		0.005	0		Johnson et al. (2006)
Puma_concolor	2.7	0		2.7	0		Johnson et al. (2006)
Puma_yagouaroundi	1.275	0		1.275	0		Johnson et al. (2006)
Smilodon_fatalis	1.81	0.0117		0.91085	0.91085	Pleistocene	Paleobiology Database
Hyperailurictis_validus	20.43	13.6		17.015	17.015	L Hemingfordian, E Barstovian	Rothwell (2003); Paleobiology Database
Proailurus_lemanensis	23.03	20.43		21.73	21.73	Aquitanian	International Stratigraphic Chart (2010)
Megantereon_falconeri	1.81	0.0117		0.91085	0.91085	Pleistocene	Paleobiology Database
Xenosmilus_hodsonae	1.4	1		1.2	1.2	E Irvingtonian	Martin et al. (2011)
Metailurus_parvulus	7	6.5		6.75	6.75	Baodean	Deng (2006)
Dinofelis_cristata	5.28	1.81		3.545	3.545	Pliocene	Werdelin & Lewis (2001)
Homotherium_crusafonti	4.9	1.81		3.355	3.355	Blancan	Paleobiology Database
Dinofelis_F:AM-50446	5.28	1		3.14	3.14	Ruscinian-Villafranchian	Paleobiology Database; Lorenzo Rook, Bienvenido Martínez-Navarro, Villafranchian: The long story of a Plio-Pleistocene European large mammal biochronologic unit, Quaternary International, Volume 219, Issues 1-2, 1 June 2010, Pages 134-144, ISSN 1040-6182, 10.1016/j.quaint.2010.01.007.
Dinofelis_F:AM-50445	5.28	1		3.14	3.14	Ruscinian-Villafranchian	Paleobiology Database; Lorenzo Rook, Bienvenido Martínez-Navarro, Villafranchian: The long story of a Plio-Pleistocene European large mammal biochronologic unit, Quaternary International, Volume 219, Issues 1-2, 1 June 2010, Pages 134-144, ISSN 1040-6182, 10.1016/j.quaint.2010.01.007.
F:AM-50462	3.5	1		2.25	2.25	Villafranchian	Lorenzo Rook, Bienvenido Martínez-Navarro, Villafranchian: The long story of a Plio-Pleistocene European large mammal biochronologic unit, Quaternary International, Volume 219, Issues 1-2, 1 June 2010, Pages 134-144, ISSN 1040-6182, 10.1016/j.quaint.2010.01.007.
Homotherium_nestianus	3.5	1		2.25	2.25	Middle Villafranchian	Lorenzo Rook, Bienvenido Martínez-Navarro, Villafranchian: The long story of a Plio-Pleistocene European large mammal biochronologic unit, Quaternary International, Volume 219, Issues 1-2, 1 June 2010, Pages 134-144, ISSN 1040-6182, 10.1016/j.quaint.2010.01.007.
AMNH_105446	3.5	1		2.25	2.25	Early Villafranchian	Lorenzo Rook, Bienvenido Martínez-Navarro, Villafranchian: The long story of a Plio-Pleistocene European large mammal biochronologic unit, Quaternary International, Volume 219, Issues 1-2, 1 June 2010, Pages 134-144, ISSN 1040-6182, 10.1016/j.quaint.2010.01.007.
F:AM-62192	10.3	4.9		7.6	7.6	Late Hemphillian	Paleobiology Database
Panthera_augusta	1.81	0.3		1.055	1.055	Irvingtonian	Paleobiology Database
