# Supplementary material for: Convergence and Divergence in the Evolution of Cat Skulls: Temporal and Spatial Patterns of Morphological Diversity
Source: PLoS One. 2012 Jul 6;7(7):e39752. doi: 10.1371/journal.pone.0039752 (PMC3391202; doi:10.1371/journal.pone.0039752)
Supplement: Table S5 — Raw variables. The raw measurements of the 29 variables are shown for each specimen. (XLS) [file pone.0039752.s014.xls]

## Sheet: TableS5
Table S5. Raw variables.
Specimen	Taxon	Family	Subfamily	Lineage	Genus	L_SkT	L_Face	W_SnIOF	W_IO	W_POC	W_POP	W_BC	W_Sn	W_C1C1s	W_NA	L_Na	L_NaT	W_MFS	W_IC1s	W_I3I3s	L_C1P3s	W_Sk	W_P4P4s	W_Pal	L_Pal	W_PN.p	W_PN.a	W_MP	W_PocP	W_OC	H_OC	W_FM	W_FMV	L_P4s
BMNH-1926.6.4.4	Acinonyx_jubatus	Felidae	Felinae	Puma	Acinonyx	198	95	64	46	59	89	71	61	53	33	46	63	21	29	22	4.5	141	76	81	79	25	22	76	57	42	23	21	18	23.65
BMNH-1926.6.4.5	Acinonyx_jubatus	Felidae	Felinae	Puma	Acinonyx	204	99	65	47	60	89	75	62	52	32	48	66	23	29	20	5.5	147	76	81	81	26	23	77	58	44	22	22	20	23.4
BMNH-1931.1.3.3	Acinonyx_jubatus	Felidae	Felinae	Puma	Acinonyx	190	87	61	44	55	79	71	58	49	31	40	57	22	29	20	4.5	131	74	77	77	24	23	75	54	40	20	22	18	23.75
BMNH-1931.1.2.9	Acinonyx_jubatus	Felidae	Felinae	Puma	Acinonyx	174	82	55	39	56	73	68	54	46	27	40	53	19	27	19	3	120	67	69	69	22	22	67	50	37	21	21	18	22.1
BMNH-1942.60	Acinonyx_jubatus	Felidae	Felinae	Puma	Acinonyx	168	82	54	39	51	69	65	52	43	28	42	56	19	25	18	3	116	64	68	68	20	19	66	49	34	18	20	16	21.1
BMNH-1935.2.3.1	Acinonyx_jubatus	Felidae	Felinae	Puma	Acinonyx	190	94	57	44	57	75	70	55	48	33	45	61	26	27	20	4	131	70	74	76	24	22	72	56	42	21	21	20	21.8
BMNH-1905.8.13.1	Acinonyx_jubatus	Felidae	Felinae	Puma	Acinonyx	196	92	61	45	57	82	74	61	53	32	43	59	24	29	20	6	136	75	81	82	26	23	75	58	41	24	19	18	23.15
BMNH-39.536	Acinonyx_jubatus	Felidae	Felinae	Puma	Acinonyx	183	88	59	43	58	81	72	56	48	29	42	58	20	28	20	4	128	70	75	75	24	24	69	50	35	21	20	18	23.4
BMNH-43.56	Acinonyx_jubatus	Felidae	Felinae	Puma	Acinonyx	173	80	53	40	56	74	65	50	44	29	36	52	22	26	19	5	114	67	69	70	22	23	66	53	35	18	20	18	22.75
RCSOM-A125.21	Caracal_aurata	Felidae	Felinae	Caracal	Caracal	111	40	27	19	31	39	50	26	25	12	22	26	7	14	12	4.5	71	43	46	44	10	11	47	39	28	13	17	17	15.65
RCSOM-A125.2	Caracal_aurata	Felidae	Felinae	Caracal	Caracal	110	39	25	16	29	33	47	27	26	11	22	26	7	13	12	5	67	43	46	45	10	10	44	36	27	11	15	14	15
RCSOM-A125.23	Caracal_aurata	Felidae	Felinae	Caracal	Caracal	112	42	29	20	32	43	49	29	26	11	23	28	8	14	12	5	70	44	46	45	10	10	46	39	27	13	16	14	15.7
BMNH-25.10.7.13	Caracal_aurata	Felidae	Felinae	Caracal	Caracal	138	53	34	23	27	52	51	34	34	16	29	35	9	18	14	4	91	53	57	52	13	13	57	45	33	14	19	16	17.75
BMNH-1938.3.29.1	Caracal_aurata	Felidae	Felinae	Caracal	Caracal	143	53	34	25	27	49	51	35	33	15	28	34	11	18	13	8	91	50	54	57	13	12	58	46	31	13	18	18	16.4
RCSOM-A121.1	Caracal_caracal	Felidae	Felinae	Caracal	Caracal	117	45	35	24	30	43	50	34	30	14	25	30	10	18	13	4.5	84	50	53	47	15	16	52	40	27	13	16	14	16.5
RCSOM-A121.11	Caracal_caracal	Felidae	Felinae	Caracal	Caracal	111	41	31	23	30	44	47	31	29	12	24	30	9	14	13	4	79	48	52	45	11	11	48	37	26	10	14	12	15
RCSOM-A121.12	Caracal_caracal	Felidae	Felinae	Caracal	Caracal	122	48	35	26	33	44	50	36	31	12	27	32	8	18	13	4	86	51	53	49	13	14	53	40	27	13	15	14	15.65
RCSOM-A121.13	Caracal_caracal	Felidae	Felinae	Caracal	Caracal	140	53	37	28	32	58	53	37	33	15	30	37	11	18	15	6	101	53	57	54	14	14	56	44	29	14	17	14	16.75
RCSOM-A121.2	Caracal_caracal	Felidae	Felinae	Caracal	Caracal	113	45	32	21	32	41	51	32	29	13	25	31	9	15	13	3.5	76	48	50	45	14	15	50	41	28	13	16	14	16.25
RCSOM-A121.15	Caracal_caracal	Felidae	Felinae	Caracal	Caracal	104	41	31	21	34	43	47	29	25	12	24	29	9	15	11	5.5	70	42	47	40	13	14	44	36	25	12	13	11	12.4
RCSOM-A121.3	Caracal_caracal	Felidae	Felinae	Caracal	Caracal	114	43	30	23	30	44	51	31	28	12	24	30	9	16	12	5.5	78	45	48	46	12	12	50	40	27	12	16	14	15.05
RCSOM-A121.22	Caracal_caracal	Felidae	Felinae	Caracal	Caracal	102	39	30	17	32	38	49	29	27	11	23	27	6	14	12	3.5	70	44	48	41	13	13	46	39	28	11	15	15	16
RCSOM-A120.21	Felis_chaus	Felidae	Felinae	Domestic_cat	Felis	115	42	31	21	33	49	50	29	26	14	24	28	9	15	12	5.5	75	42	45	45	12	14	46	36	26	12	16	14	13.5
BMNH-19.7.7.3494	Felis_chaus	Felidae	Felinae	Domestic_cat	Felis	128	50	34	23	38	56	51	33	32	14	31	36	7	18	13	7	83	51	54	49	13	16	49	40	27	13	14	15	15.3
BMNH-1909.7.1.15	Felis_chaus	Felidae	Felinae	Domestic_cat	Felis	132	53	35	23	36	59	52	35	33	15	33	39	6	19	12	7.5	87	49	53	51	13	16	50	42	29	15	15	14	14.85
BMNH-77.858	Felis_chaus	Felidae	Felinae	Domestic_cat	Felis	129	52	32	22	35	53	52	32	31	15	31	36	7	18	12	8	81	49	52	50	13	15	54	42	29	14	15	15	15.6
BMNH-32.2.1.76	Felis_chaus	Felidae	Felinae	Domestic_cat	Felis	130	52	35	23	36	55	51	32	31	14	29	37	6	18	12	8	83	49	50	49	12	15	51	42	28	13	15	14	14.95
BMNH-1936.4.14.35	Felis_chaus	Felidae	Felinae	Domestic_cat	Felis	138	55	37	26	35	61	52	36	35	15	33	40	7	19	13	6.5	90	53	55	52	14	17	53	42	29	14	17	15	15.9
BMNH-8.1.13.4	Felis_chaus	Felidae	Felinae	Domestic_cat	Felis	113	42	29	18	34	47	49	28	26	12	25	30	6	15	11	9	72	43	46	44	14	16	46	37	25	12	15	13	12.35
BMNH-4.6.1.1	Felis_chaus	Felidae	Felinae	Domestic_cat	Felis	109	42	29	18	33	46	47	25	25	11	25	29	6	14	11	8	69	40	43	42	11	13	44	36	25	12	15	13	12.9
BMNH-22.5.16.27	Felis_chaus	Felidae	Felinae	Domestic_cat	Felis	112	42	30	20	35	47	46	28	26	12	25	29	7	15	11	7	73	42	44	42	11	14	45	35	25	12	14	14	13.3
BMNH-29.10.19.1	Felis_chaus	Felidae	Felinae	Domestic_cat	Felis	120	47	31	22	35	55	48	28	27	11	28	33	6	16	11	9	76	41	44	44	11	14	46	35	24	12	13	13	12.3
BMNH-25.6.10.12	Felis_chaus	Felidae	Felinae	Domestic_cat	Felis	118	45	33	22	35	53	50	32	30	12	27	33	6	17	11	8	80	44	47	45	12	14	48	39	26	14	15	14	11.85
BMNH-12.6.28.11	Felis_chaus	Felidae	Felinae	Domestic_cat	Felis	103	41	27	17	34	47	47	27	26	11	25	29	6	15	11	6.5	66	38	40	40	12	13	44	34	25	12	14	13	11.4
BMNH-32.2.1.39	Felis_chaus	Felidae	Felinae	Domestic_cat	Felis	108	39	27	17	34	48	45	26	25	12	23	28	5	14	10	7	66	41	43	40	12	14	43	35	24	12	14	12	13.05
BMNH-32.2.1.64	Felis_chaus	Felidae	Felinae	Domestic_cat	Felis	106	40	26	17	33	47	46	24	23	11	23	28	5	14	11	9	67	40	42	41	11	13	43	32	24	11	13	13	11.65
BMNH-32.2.1.59	Felis_chaus	Felidae	Felinae	Domestic_cat	Felis	114	44	29	20	33	53	46	29	26	11	26	31	7	15	12	6.5	78	43	47	42	11	14	44	35	22	12	13	12	12.85
BMNH-14.8.22.17	Felis_chaus	Felidae	Felinae	Domestic_cat	Felis	100	35	28	19	34	48	45	25	24	11	20	24	5	14	11	7	68	40	43	37	10	13	42	33	22	11	13	11	11.4
BMNH-14.7.19.86	Felis_chaus	Felidae	Felinae	Domestic_cat	Felis	113	39	30	19	36	45	46	28	27	11	22	26	4	15	10	7	76	44	46	41	11	14	44	36	25	11	14	13	13.15
BMNH-1934.3.24.14	Felis_chaus	Felidae	Felinae	Domestic_cat	Felis	114	41	29	20	35	49	48	28	27	12	24	29	6	15	11	7	74	42	46	42	12	14	45	37	25	12	15	13	11.4
BMNH-67.1429	Felis_margarita	Felidae	Felinae	Domestic_cat	Felis	87	35	23	16	32	47	42	22	20	9.9	22	26	6	11	6.9	4.7	64	32	35	30	8.7	10	40	33	20	9.4	13	11	10.5
BMNH-59.634	Felis_margarita	Felidae	Felinae	Domestic_cat	Felis	89	37	26	19	31	52	43	25	24	9.4	23	27	5.6	15	8.1	5.05	74	38	42	32	9.8	11	45	35	20	10	12	11	10.95
BMNH-2.12.1.5	Felis_nigripes	Felidae	Felinae	Domestic_cat	Felis	77	27	21	15	32	42	41	22	19	8.4	16	20	2.7	12	7.4	5.4	58	32	34	28	8.3	10	37	28	19	8.5	13	9.6	9.45
BMNH-39.679	Felis_nigripes	Felidae	Felinae	Domestic_cat	Felis	72	24	20	14	30	38	39	20	18	7.5	15	18	2.6	11	8.2	4.25	53	31	33	27	7.6	9.7	35	27	18	7.3	12	9.6	9.25
BMNH-2.12.1.4	Felis_nigripes	Felidae	Felinae	Domestic_cat	Felis	77	27	21	15	31	40	41	21	19	7.8	16	19	2.1	12	7.8	5.15	57	32	33	28	8.8	11	36	28	19	8.4	12	11	9.5
HM-NH.35.95	Felis_silvestris	Felidae	Felinae	Domestic_cat	Felis	86	32	23	17	34	47	43	22	21	10	21	22	5	13	9	5.35	61.5	35	38	32	10	11	39	28	22	9	14	12	9.45
BCMAG-Af1371	Felis_silvestris	Felidae	Felinae	Domestic_cat	Felis	89	33.4	24.2	16.5	28.3	47.3	40.6	23.7	23	9.3	20.5	25	3.9	13.2	9.1	6.05	61.2	35	39	35.5	10.5	11	38.5	31.5	20.2	9	12.5	10.5	10.65
BCMAG-Af1374	Felis_silvestris	Felidae	Felinae	Domestic_cat	Felis	81.9	32.7	21.9	14.8	30.6	43.8	39	21.8	20.7	8.8	21.7	26	4.1	12.8	9.5	4.65	56.1	34.5	36.6	31.4	9.4	9	38.9	30	20.5	8.3	12.7	10	9.95
BCMAG-Af1382	Felis_silvestris	Felidae	Felinae	Domestic_cat	Felis	85	28.9	23.4	16.4	31	45.2	40.4	23	21	8.7	18	22	4.8	12.8	9.3	6.15	56.4	35.2	38	32.6	11	12	38.3	31.6	20.7	9.3	13.5	11	9.85
HM-NH.74.5.15	Felis_silvestris	Felidae	Felinae	Domestic_cat	Felis	98	38	28	19.5	30	53	43	27	25	10	23	27	7	15	11	6.85	72	40	46	39	10	13	45	33	23	9	13	13	10.5
HM-NH.74.5.16	Felis_silvestris	Felidae	Felinae	Domestic_cat	Felis	99	37	26	20	31	51	45	26	25	10	24	27	6	15	10	6.35	71	39	44	38	11	13	43	34	24	10	14	12.5	10.95
HM-NH.74.5.20	Felis_silvestris	Felidae	Felinae	Domestic_cat	Felis	88	31	26	17	32	46	42	25	24	9	20	22	4	14	11	5.1	62	37	41	33	10	12	40	31	21	9	12	11.5	9.85
HM-NH.74.5.22	Felis_silvestris	Felidae	Felinae	Domestic_cat	Felis	98	36	27	19	29	52	42	27	25	10	23	26	6	15	10	6.05	71	39	44	36	11	12	43	33	22	11	13	12	10.15
HM-NH.74.5.23	Felis_silvestris	Felidae	Felinae	Domestic_cat	Felis	98	36	28	19	31	50	42	28	24	10	24	27	7	15	10	7.45	68	40	44	40	11	12	42	35	24	11	13	12	9.95
HM-NH.74.5.27	Felis_silvestris	Felidae	Felinae	Domestic_cat	Felis	86	33	23	16	28	42	41	23	22	9	21	24	5	13	9	5.35	62	36	40	32	10	11	39	28	22	9	14	12	10.8
HM-NH.74.5.29	Felis_silvestris	Felidae	Felinae	Domestic_cat	Felis	89	31	24	17	32	47	40	24	20	10	19	22	5	12	8	7.35	60	35	39	34	9	10	38	29	22	10	13	12	9.8
BRSUVA-Cat-CHAIRO	Felis_silvestris	Felidae	Felinae	Domestic_cat	Felis	97	34	29	19	34	52	44	29	26	11	19	21	7	16	9.8	6.4	70	40	44	38	10	11	43	34	23	11	13	11	9.5
BRSUVA-T.1.543	Felis_silvestris	Felidae	Felinae	Domestic_cat	Felis	98	39	28	19	31	51	44	28	25	10	25	28	6	15	10	5	70	42	45	36	11	12	44	34	24	10	14	13	11.2
BCMAG-Ab4632	Felis_silvestris	Felidae	Felinae	Domestic_cat	Felis	86	30	23	17	30	42	41	23	22	9	17	20	5.5	13.5	10	5.7	58	34	36	33	10	11	39	31	21	10.5	13.5	11	9.75
BCMAG-Ab4598	Felis_silvestris	Felidae	Felinae	Domestic_cat	Felis	97	36	29	19.7	35.2	47.6	46	29	24	11.2	23	28	6	15.8	10	5.85	68	39.7	42	37	11.2	11	44	33	24.7	9	15	12.5	11.05
BCMAG-Af1372	Felis_silvestris	Felidae	Felinae	Domestic_cat	Felis	92	35	25	17.3	30	51.8	39.7	25	23	10.2	20.9	26	4.3	14	9.8	6.05	66	36.6	42	35	10.5	12	40.6	30.8	20	9	12	11	10
BCMAG-Af1373	Felis_silvestris	Felidae	Felinae	Domestic_cat	Felis	92.6	32.4	25.6	18	32.5	48.5	42.5	25	21	9.9	20	23	6	12	9.8	7	66	37.7	40	35	11	11	43	33	23	10	13.7	13	11
BCMAG-Af1383	Felis_silvestris	Felidae	Felinae	Domestic_cat	Felis	93.4	36.3	25.5	18.7	32.2	48.4	42.9	25.7	23.8	10.2	22.4	27	5.1	13.9	11.2	5.65	65.5	36	40	36.8	10.3	11	42.8	33	21.6	9.5	13.3	12	10.65
HM-NH.35.92	Felis_silvestris	Felidae	Felinae	Domestic_cat	Felis	100	38	28	18	31	52	44	26	24	11	24	28	6	15	10	7	69	39	41	39	11	11	45	32	21	10	14	12	10.75
RCSOM-G16.24	Felis_silvestris	Felidae	Felinae	Domestic_cat	Felis	92	35	26	18	35	48	45	26	22	9	22	25	6	13	9	5.5	65	39	41	36	10	12	40	30	22	10	13	12	10.8
RCSOM-A120.12	Felis_silvestris	Felidae	Felinae	Domestic_cat	Felis	89	32	26	18	35	45	45	26	22	9	21	22	6	13	9	5.5	62	38	40	34	10	10	42	31	25	10	14	13	10.2
RCSOM-A120.13	Felis_silvestris	Felidae	Felinae	Domestic_cat	Felis	98	36	29	19	32	50	47	28	25	9	23	27	6	14	9	6	70	40	43	39	10	11	44	33	25	11	16	14	11.1
RCSOM-G70.5	Felis_silvestris	Felidae	Felinae	Domestic_cat	Felis	98	38	30	19	33	51	48	29	26	10	23	26	5	15	10	6	71	41	45	40	11	12	45	33	25	10	14	14	11.2
BCMAG-Ab2797	Felis_silvestris	Felidae	Felinae	Domestic_cat	Felis	96	35	27	16	31	49	44	27	24	10	22	26	5	15	10	5.6	67	38	41	39	10	11	44	36	24	11	13	12.5	10.75
BMNH-1901.11.18.1	Leopardus_colocolo	Felidae	Felinae	Ocelot	Leopardus	110	39	31	22	31	47	47	29	27	11	22	27	4	16	10	6	80	43	46	41	12	12	47	34	23	11	14	13	11.3
BMNH-1901.12.27.1	Leopardus_colocolo	Felidae	Felinae	Ocelot	Leopardus	103	35	27	19	30	40	45	27	26	11	19	24	3	15	10	4	71	40	42	40	11	11	45	34	24	11	14	13	11.8
BMNH-1927.11.1.67	Leopardus_colocolo	Felidae	Felinae	Ocelot	Leopardus	92	31	25	17	27	44	43	24	22	10	17	21	4	14	9	3.5	66	37	39	34	10	10	41	31	22	10	13	12	11.4
BMNH-1908.4.13.1	Leopardus_colocolo	Felidae	Felinae	Ocelot	Leopardus	108	36	31	21	29	41	47	29	27	12	19	25	3	16	10	5.5	78	43	46	41	11	12	48	35	24	11	14	13	12.2
BMNH-1921.6.7.3	Leopardus_colocolo	Felidae	Felinae	Ocelot	Leopardus	105	34	25	21	29	47	48	25	24	11	17	23	6	13	11	3	73	38	42	40	10	10	44	35	27	12	15	14	13.45
RCSOM-G16.3	Leopardus_geoffroyi	Felidae	Felinae	Ocelot	Leopardus	93	31	22	17	27	41	43	22	21	10	16	20	5	12	10	6	62	35	37	36	9	9	40	32	25	12	16	13	11
BMNH-1913.8.14.1	Leopardus_geoffroyi	Felidae	Felinae	Ocelot	Leopardus	117	43	27	23	28	52	44	30	29	13	25	30	6	17	12	5.5	79	42	47	45	10	10	49	38	28	12	16	13	13.4
BMNH-1917.1.25.2	Leopardus_geoffroyi	Felidae	Felinae	Ocelot	Leopardus	104	39	26	17	25	40	45	27	25	11	23	28	5	14	11	4	66	38	42	41	10	10	44	34	27	12	15	15	12.95
BMNH-1909.12.1.9	Leopardus_geoffroyi	Felidae	Felinae	Ocelot	Leopardus	113	40	27	22	28	51	46	29	27	12	21	28	6	17	12	6	75	41	45	45	11	11	47	36	28	13	15	14	13.2
BMNH-12.11.15.1	Leopardus_geoffroyi	Felidae	Felinae	Ocelot	Leopardus	102	36	24	18	27	41	45	24	23	11	21	25	5	13	11	5	66	38	40	39	11	11	43	35	25	12	15	13	12
BMNH-1909.12.1.8	Leopardus_geoffroyi	Felidae	Felinae	Ocelot	Leopardus	111	38	27	20	25	41	47	29	26	13	20	24	7	15	12	5	71	42	45	43	12	11	49	38	26	13	15	14	12.7
BMNH-1921.4.8.1	Leopardus_geoffroyi	Felidae	Felinae	Ocelot	Leopardus	90	31	23	16	26	36	43	23	21	10	16	21	5	13	10	4	59	34	36	34	9.4	8.5	38	30	24	10	14	11	12
BMNH-1917.1.25.3	Leopardus_geoffroyi	Felidae	Felinae	Ocelot	Leopardus	92	30	23	17	27	40	43	23	21	10	15	21	5.5	13	10	4.85	62	35	37	36	11	9.5	40	31	23	10	15	12	11
BMNH-1837.5.13.94	Leopardus_geoffroyi	Felidae	Felinae	Ocelot	Leopardus	116	43	29	20	31	46	48	29	26	12	23	28	6.1	15	12	4.8	76	43	46	43	12	13	45	39	27	12	15	13	13.15
BMNH-1903.7.9.1	Leopardus_guigna	Felidae	Felinae	Ocelot	Leopardus	84	25	21	16	28	35	39	20	19	9	12	16	5	12	8	5	52	31	34	31	8	8	34	28	21	10	14	12	9.25
BCMAG-Ab2160	Leopardus_pardalis	Felidae	Felinae	Ocelot	Leopardus	129	47	31.5	22	25	57	51	33	32	15	26	33	6	19	14	6.25	84	46	50	52	11	12	53	43	29	15	17.5	16	14.65
BCMAG-Af1355	Leopardus_pardalis	Felidae	Felinae	Ocelot	Leopardus	121	44	31	25	29	50	48	30	29	11	22	29	6.5	17	14	5.75	83	45	51	48	12	12	51	36	28	11	16	13	14.45
BCMAG-Af1356	Leopardus_pardalis	Felidae	Felinae	Ocelot	Leopardus	145	54	33	26.5	32	71	52	34	35	15	29	36	6	20	17	7.9	97	51	56	57	9	13	60	48	33	16	18	18	16.3
BCMAG-Af1380	Leopardus_pardalis	Felidae	Felinae	Ocelot	Leopardus	137.5	54	34	26.4	28.5	50	51	35	34	15	29	37	9	19	15	6.9	91	52	56	56	13	14	60	46	33	14	18	17	16.75
BCMAG-Af1381	Leopardus_pardalis	Felidae	Felinae	Ocelot	Leopardus	136	53	35	27	34	55	54	35	34	16	30	35	6	19	16	5.9	89	48	52	54	13.5	13	57	43	32	14	17.5	17	15.5
HM-NH.70.4B	Leopardus_pardalis	Felidae	Felinae	Ocelot	Leopardus	130	49	33	22	26	44	51	33	30	15	26	31	8	16	13	5.4	84	49	52	51	12	12	55	43	31	13	19	16	16.5
RCSOM-A127.12	Leopardus_pardalis	Felidae	Felinae	Ocelot	Leopardus	125	49	34	21	32	47	52	32	30	15	29	35	8	16	13	6.5	83	49	52	50	14	15	50	39	28	14	16	14	14.65
RCSOM-A127.2	Leopardus_pardalis	Felidae	Felinae	Ocelot	Leopardus	128	45	36	25	30	50	49	37	35	12	23	30	7	17	16	3.5	86	51	55	50	11	13	54	42	29	14	15	14	17.5
RCSOM-G70.7	Leopardus_pardalis	Felidae	Felinae	Ocelot	Leopardus	120	49	31	24	31	50	48	32	32	12	28	34	7	18	15	6	88	49	53	48	9	10	54	41	28	13	15	12	13.95
BMNH-1904.12.4.5	Leopardus_pardalis	Felidae	Felinae	Ocelot	Leopardus	153	57	35	26	27	57	57	38	35	16	30	39	6	20	15	6	108	56	63	57	13	13	61	47	32	15	18	16	17.3
BMNH-1926.12.4.28	Leopardus_pardalis	Felidae	Felinae	Ocelot	Leopardus	131	47	30	22	29	48	49	31	30	12	25	31	6	16	14	5	80	47	51	50	12	12	53	42	30	14	16	14	15.1
BMNH-1914.4.25.48	Leopardus_pardalis	Felidae	Felinae	Ocelot	Leopardus	158	58	36	28	27	57	54	38	38	14	31	39	7	22	16	6.5	106	55	60	61	12	13	62	45	33	15	18	17	17.05
BMNH-1899.8.1.28	Leopardus_pardalis	Felidae	Felinae	Ocelot	Leopardus	124	45	31	24	34	48	51	32	31	13	25	30	9	17	14	4	80	47	50	49	12	13	54	42	31	15	17	16	15.8
BMNH-1933.6.12.1	Leopardus_pardalis	Felidae	Felinae	Ocelot	Leopardus	149	57	39	30	29	61	53	42	42	17	27	35	10	20	18	6	101	53	60	62	11	12	58	44	30	14	16	15	16.9
BMNH-1915.2.15.1	Leopardus_pardalis	Felidae	Felinae	Ocelot	Leopardus	129	48	30	23	31	54	49	31	31	14	28	34	7	18	14	6	86	50	54	49	11	11	54	43	28	13	14	12	15.1
R-S348	Leopardus_pardalis	Felidae	Felinae	Ocelot	Leopardus	133	50	34	24	26	57	50	33	34	15	28	36	7	19	15	7.25	91	49	50	48	9	9	57	43	28	14	16	14	14.9
HM-NH.35.87	Leopardus_tigrinus	Felidae	Felinae	Ocelot	Leopardus	91	31	23	16	31	43	45	22	21	10	17	22	4.5	12	9.7	5.1	58.6	34	35	33	8	8.5	40	30	24	10	15	13	10.65
BMNH-1903.7.1.11	Leopardus_tigrinus	Felidae	Felinae	Ocelot	Leopardus	95	31	23	16	26	40	42	22	21	10	18	22	5	13	10	5	60	33	35	37	10	10	37	31	25	12	15	14	10.35
BMNH-63.1211	Leopardus_tigrinus	Felidae	Felinae	Ocelot	Leopardus	87	29	20	14	26	39	40	19	18	10	17	20	5	12	9	5	59	31	34	32	9	7	35	27	22	11	12	11	9.3
BMNH-1884.2.8.3	Leopardus_tigrinus	Felidae	Felinae	Ocelot	Leopardus	86	27	20	14	28	35	42	20	19	10	15	18	4	12	10	3.75	54	32	34	31	9	8	36	28	22	10	14	13	10.15
BMNH-29.6.6.1	Leopardus_tigrinus	Felidae	Felinae	Ocelot	Leopardus	89	31	22	16	28	36	42	22	20	11	17	21	5	12	10	4.25	55	33	36	33	10	10	37	28	22	10	13	12	10.1
BMNH-1898.7.1.2	Leopardus_tigrinus	Felidae	Felinae	Ocelot	Leopardus	90	30	21	16	29	40	39	21	19	10	16	20	5	12	9	6	56	30	33	34	9	9	34	27	23	11	14	13	8.9
BMNH-98.3.2.16	Leopardus_wiedii	Felidae	Felinae	Ocelot	Leopardus	96	33	24	17	31	50	43	23	22	10	17	21	6	14	10	5	67	33	37	36	10	10	43	32	23	11	14	12	10.2
BMNH-1855.12.26.175	Leopardus_wiedii	Felidae	Felinae	Ocelot	Leopardus	93	31	23	16	30	46	43	22	21	11	16	20	5	13	10	6	62	33	35	34	9	9	42	33	23	10	13	12	10.3
BMNH-1858.5.4.71	Leopardus_wiedii	Felidae	Felinae	Ocelot	Leopardus	98	34	26	17	33	50	43	24	23	10	19	24	3	13	10	4	66	36	39	35	10	9	43	34	22	9	13	11	11.55
BMNH-1914.5.28.9	Leopardus_wiedii	Felidae	Felinae	Ocelot	Leopardus	103	35	26	20	31	47	47	25	24	12	17	22	6	14	12	5	65	37	41	39	9	10	43	34	25	10	15	14	12.5
BMNH-1908.6.17.9	Leopardus_wiedii	Felidae	Felinae	Ocelot	Leopardus	101	35	26	20	35	53	45	25	23	10	18	23	5	14	11	5	66	36	39	38	9	9	41	34	23	11	14	13	11.7
BMNH-26.1.12.5	Leopardus_wiedii	Felidae	Felinae	Ocelot	Leopardus	98	35	24	18	35	52	44	24	23	12	17	22	6	14	11	5	69	36	39	38	10	9	43	32	23	9	15	12	10.65
BMNH-1922.5.29.3	Leopardus_wiedii	Felidae	Felinae	Ocelot	Leopardus	90	29	24	16	30	42	44	23	22	10	15	18	5	13	10	5	59	34	36	32	10	9	40	29	22	10	14	12	10.3
BMNH-1913.12.18.2	Leopardus_wiedii	Felidae	Felinae	Ocelot	Leopardus	93	32	24	16	34	48	44	23	22	10	17	20	4	13	10	5	63	33	35	36	9	9	41	32	23	10	14	13	10.35
HM-NH.36.18	Leptailurus_serval	Felidae	Felinae	Caracal	Leptailurus	127	47	34	23	33	52	48	33	32	13	30	33	10	19	13	7.5	85	48	53	50	15	16	51	39	27	13	15	13	14
RCSOM-A124.3	Leptailurus_serval	Felidae	Felinae	Caracal	Leptailurus	126	48	34	23	32	50	55	33	30	14	28	33	11	17	12	6	80	47	49	49	12	15	48	39	28	14	16	14	15.05
RCSOM-A124.12	Leptailurus_serval	Felidae	Felinae	Caracal	Leptailurus	113	40	28	22	34	54	49	28	27	13	23	27	8	16	13	5	79	41	47	44	11	12	50	40	28	12	16	14	12.6
RCSOM-A124.11	Leptailurus_serval	Felidae	Felinae	Caracal	Leptailurus	127	49	35	23.5	34	51	53	33	31	14	30	35	11	17	13	8	81	49	52	49	14	16	49	41	28	13	15	14	14
RCSOM-A124.1	Leptailurus_serval	Felidae	Felinae	Caracal	Leptailurus	124	47	34	21	30	48	49	31	29	14	30	35	9	16	12	7	82	47	50	49	14	15	47	40	27	12	16	14	14.4
BMNH-99.10.23.3	Leptailurus_serval	Felidae	Felinae	Caracal	Leptailurus	127	47	35	24	36	53	53	33	30	14	29	33	10	18	12	7	87	48	52	50	14	15	52	44	28	13	15	15	14.9
BMNH-50.2042	Leptailurus_serval	Felidae	Felinae	Caracal	Leptailurus	123	45	33	23	27	57	50	32	31	15	27	32	11	18	12	7	86	47	52	48	14	15	50	41	29	13	15	15	12.5
BMNH-9.11.2.4	Leptailurus_serval	Felidae	Felinae	Caracal	Leptailurus	112	45	32	20	33	47	47	31	27	15	27	30	8	16	12	5	74	43	47	44	14	15	46	38	26	12	15	14	14
BMNH-9.11.2.5	Leptailurus_serval	Felidae	Felinae	Caracal	Leptailurus	112	44	30	20	31	43	49	30	27	13	27	32	8	15	12	6	70	43	46	44	13	13	46	39	28	14	15	13	13.25
BMNH-11.1.12.1	Leptailurus_serval	Felidae	Felinae	Caracal	Leptailurus	114	43	32	22	35	52	49	29	27	13	26	30	10	16	11	6	84	46	51	44	12	13	48	35	27	12	15	13	12.6
BMNH-1937.2.24.27	Leptailurus_serval	Felidae	Felinae	Caracal	Leptailurus	126	48	34	24	36	54	54	32	31	15	29	35	9	17	12	8	89	47	51	49	14	15	50	42	29	14	16	15	13.2
BMNH-66.36	Leptailurus_serval	Felidae	Felinae	Caracal	Leptailurus	119	47	33	22	33	51	51	32	30	15	28	34	9	18	12	6.5	83	47	51	48	14	15	51	42	29	15	16	13	13.45
BMNH-70.679	Leptailurus_serval	Felidae	Felinae	Caracal	Leptailurus	120	43	31	23	35	51	51	30	27	13	26	32	9	16	11	6	80	45	48	43	14	15	48	39	27	14	15	14	13.9
RCSOM-A122.2	Lynx_canadensis	Felidae	Felinae	Lynx	Lynx	127	51	37	28	40	56	57	34	33	17	28	36	11	19	12	7	87	53	55	50	14	14	52	43	30	12	16	14	16.2
RCSOM-A122.3	Lynx_canadensis	Felidae	Felinae	Lynx	Lynx	133	53	40	31	40	60	60	37	35	18	30	38	14	21	13	7	92	55	57	53	15	18	56	45	32	15	17	17	16.4
RCSOM-G16.32	Lynx_canadensis	Felidae	Felinae	Lynx	Lynx	135	52	41	33	39	63	57	39	36	19	29	36	14	22	13	8	100	55	58	53	13	15	56	43	31	13	16	16	16.2
BMNH-62.12.12.29	Lynx_canadensis	Felidae	Felinae	Lynx	Lynx	123	49	36	26	38	53	56	35	33	17	28	35	11	20	13	6	87	52	54	48	13	14	52	41	31	14	17	16	16.05
BMNH-1989.377	Lynx_canadensis	Felidae	Felinae	Lynx	Lynx	129	49	38	29	40	60	58	36	34	16	27	34	11	20	13	6	92	55	58	50	14	17	55	44	31	14	17	15	16.65
BMNH-63.2.24.40	Lynx_canadensis	Felidae	Felinae	Lynx	Lynx	129	50	39	30	43	62	59	37	35	18	27	32	14	21	13	5.5	92	56	59	51	14	16	56	45	32	15	17	16	16.25
BMNH-85.804	Lynx_canadensis	Felidae	Felinae	Lynx	Lynx	128	50	39	29	39	60	57	36	34	16	28	36	11	20	13	6	95	54	57	49	16	17	56	44	31	15	16	16	15.75
BCMAG-Ab4458	Lynx_canadensis	Felidae	Felinae	Lynx	Lynx	130	47	38	30	34	57	57	35	35	18	27	34	13	21	15	5.45	93	55	57	49	14	15	56	42	30	13	16	14	15.5
RCSOM-A122.1	Lynx_lynx	Felidae	Felinae	Lynx	Lynx	146	60	42	34	41	73	57	40	38	19	36	44	12	23	17	7	101	57	62	58	15	17	65	51	33	15	17	16	18.05
RCSOM-A122.11	Lynx_lynx	Felidae	Felinae	Lynx	Lynx	135	55	42	30	43	60	58	42	38	17	32	40	14	21	17	4	97	62	64	54	14	17	60	46	31	15	16	15	19.3
BMNH-83.4.21.1	Lynx_lynx	Felidae	Felinae	Lynx	Lynx	141	60	43	32	41	65	61	41	38	18	33	41	15	21	16	6	102	60	64	56	15	17	63	47	32	15	17	16	18.75
BMNH-85.803	Lynx_lynx	Felidae	Felinae	Lynx	Lynx	123	51	37	25	38	57	56	37	34	16	29	36	12	17	17	3	86	56	58	50	15	16	58	46	32	14	16	17	18.05
BMNH-1230c	Lynx_lynx	Felidae	Felinae	Lynx	Lynx	147	60	44	34	42	71	62	43	40	18	34	43	16	23	17	6	108	61	64	58	16	16	64	49	33	15	17	15	19.4
BMNH-55.12.26.176	Lynx_lynx	Felidae	Felinae	Lynx	Lynx	150	62	44	30	39	66	58	42	41	19	34	45	16	22	16	6.5	103	63	65	59	17	20	64	50	31	14	17	15	18.9
BMNH-69.10.19.16	Lynx_lynx	Felidae	Felinae	Lynx	Lynx	142	58	42	30	38	66	58	41	38	22	32	42	15	21	16	6.5	99	59	61	56	14	17	62	49	32	16	17	15	17.9
BMNH-58.5.4.63	Lynx_lynx	Felidae	Felinae	Lynx	Lynx	141	56	42	28	35	56	57	41	38	18	32	39	14	21	17	6	96	58	61	56	17	17	62	51	31	14	17	16	16.95
BMNH-42.41	Lynx_lynx	Felidae	Felinae	Lynx	Lynx	146	58	44	32	41	72	60	42	40	18	33	42	17	24	17	8.5	107	62	66	58	16	19	65	50	33	16	17	14	17
BMNH-95.9.4.1	Lynx_pardinus	Felidae	Felinae	Lynx	Lynx	132	53	39	31	42	63	57	36	35	19	31	40	13	19	14	6	92	52	54	54	16	17	57	45	30	14	17	15	15.1
BMNH-4.12.12.1	Lynx_pardinus	Felidae	Felinae	Lynx	Lynx	136	54	38	31	41	67	58	36	35	18	31	38	13	21	14	6.5	98	54	57	55	16	17	60	47	31	15	18	16	15.3
BMNH-39.3664	Lynx_pardinus	Felidae	Felinae	Lynx	Lynx	123	49	36	29	43	61	57	34	31	17	30	36	12	18	13	6.5	90	50	51	49	15	16	55	44	29	13	17	14	14
BMNH-1903.3.16.1	Lynx_pardinus	Felidae	Felinae	Lynx	Lynx	139	58	38	32	40	57	57	37	35	20	30	39	14	20	15	6	97	53	57	54	16	18	61	46	31	15	16	16	15
BMNH-19.4.2.1	Lynx_rufus	Felidae	Felinae	Lynx	Lynx	134	51	36	24	36	61	53	36	34	16	29	34	9	20	13	6.5	94	58	57	55	14	16	58	45	31	13	17	15	14.8
BMNH-1227.a	Lynx_rufus	Felidae	Felinae	Lynx	Lynx	121	44	32	21	36	54	51	32	30	14	24	30	9	18	11	5	79	46	49	48	12	13	49	40	28	13	16	14	13.5
BMNH-43.5.27.5	Lynx_rufus	Felidae	Felinae	Lynx	Lynx	120	45	32	23	41	58	51	33	31	15	25	31	8	19	13	6	80	47	49	48	13	14	50	40	28	12	17	13	13.4
BMNH-94.5.9.2	Lynx_rufus	Felidae	Felinae	Lynx	Lynx	123	46	33	23	42	61	56	33	30	14	24	30	9	18	12	6.5	87	50	53	50	13	14	54	43	28	13	16	15	14.25
BMNH-82.10.26.10	Lynx_rufus	Felidae	Felinae	Lynx	Lynx	131	48	35	26	39	60	52	36	33	17	27	33	12	20	13	8	92	50	55	51	13	16	55	43	30	14	17	15	13.6
BMNH-88.11.25.1	Lynx_rufus	Felidae	Felinae	Lynx	Lynx	128	47	36	25	41	62	55	35	32	17	26	33	11	19	13	6	88	47	50	50	13	14	57	46	31	13	18	16	13.45
BMNH-57.6.22.6	Lynx_rufus	Felidae	Felinae	Lynx	Lynx	124	47	35	23	38	60	54	34	32	15.34	27	32	8	19	12	5	86	49	53	49	14	15	58	44	31	15	17	16	14.3
BMNH-13.8.2.1	Lynx_rufus	Felidae	Felinae	Lynx	Lynx	112	42	32	23	39	57	51	31	26	13	24	29	8	17	12	7	81	44	47	44	13	13	49	39	26	12	16	14	13.25
BMNH-1938.11.30.22	Neofelis_diardi	Felidae	Felinae	Panthera	Neofelis	143	57	36	26	29	50	53	34	33	16	34	40	12	17	14	10.5	96	53	57	60	12	12	57	44	30	14	17	15	17.9
BMNH-1938.11.30.24	Neofelis_diardi	Felidae	Felinae	Panthera	Neofelis	159	67	37	26	28	39	55	39	39	19	36	46	13	19	16	7.5	103	57	60	67	14	13	65	51	33	15	17	18	15.15
BMNH-1903.4.9.2	Neofelis_diardi	Felidae	Felinae	Panthera	Neofelis	146	58	35	26	30	45	53	34	34	15	33	39	13	17	15	9	95	53	56	59	12	13	57	45	29	14	17	16	18.85
BMNH-30.3.3.5	Neofelis_diardi	Felidae	Felinae	Panthera	Neofelis	142	57	36	27	29	47	53	34	35	15	31	38	13	17	15	9	99	54	56	57	11	11	59	45	28	13	17	16	17.15
BMNH-1938.11.30.23	Neofelis_diardi	Felidae	Felinae	Panthera	Neofelis	191	80	45	32	32	56	57	40	42	22	44	51	17	21	19	13.5	125	65	70	76	15	13	75	54	35	16	18	17	18.45
BMNH-39.336	Neofelis_diardi	Felidae	Felinae	Panthera	Neofelis	140	56	36	26	30	41	55	33	33	15	32	40	13	17	15	8.5	95	54	58	58	13	12	59	47	32	15	18	16	17.1
BMNH-55.1644	Neofelis_nebulosa	Felidae	Felinae	Panthera	Neofelis	163	63	38	28	28	44	57	41	39	16	34	43	14	21	16	10.5	106	58	60	70	13	13	62	50	35	15	19	18	19.5
BMNH-43.65	Neofelis_nebulosa	Felidae	Felinae	Panthera	Neofelis	168	62	40	29	28	42	54	42	42	18	33	40	16	22	18	10.5	102	58	64	71	14	12	67	48	34	16	18	17	20.3
BMNH-47.685	Neofelis_nebulosa	Felidae	Felinae	Panthera	Neofelis	168	70	40	26	26	36	58	44	43	20	39	47	13	23	18	11	104	59	64	70	13	12	66	53	36	17	20	19	20.2
BMNH-58.6.24.49	Neofelis_nebulosa	Felidae	Felinae	Panthera	Neofelis	180	70	42	30	29	52	58	44	44	19	38	46	14	23	17	10	120	63	67	73	13	14	66	49	35	17	19	17	20.9
BMNH-30.3.3.4	Neofelis_nebulosa	Felidae	Felinae	Panthera	Neofelis	157	60	38	27	27	42	55	38	38	17	33	39	15	19	15	9	101	57	61	63	11	14	59	45	34	15	18	16	18.3
BMNH-1977.17	Neofelis_nebulosa	Felidae	Felinae	Panthera	Neofelis	152	62	35	25	25	42	55	38	37	17	34	40	14	19	15	9	101	55	58	64	13	12	56	44	30	14	16	16	19.35
RCSOM-G16.4	Otocolobus_manul	Felidae	Felinae	Leopard_cat	Otocolobus	85	33	26	19	40	55	46	25	23	10	20	25	7	14	9	6	69	41	43	33	10	11	47	32	21	11	14	12	10.2
BMNH-79.11.21.540	Otocolobus_manul	Felidae	Felinae	Leopard_cat	Otocolobus	93	36	28	19	39	58	49	27	25	13	21	27	6.5	16	9.8	4.4	72	42	45	36	11	12	50	37	24	9.5	13	13	11.95
BMNH-79.526	Otocolobus_manul	Felidae	Felinae	Leopard_cat	Otocolobus	93	35	28	20	39	56	47	27	25	10	22	26	6.6	16	9	6.1	70	40	43	37	11	12	51	35	24	10	15	13	11
CM.24406	Panthera_atrox	Felidae	Felinae	Panthera	Panthera	338	166	103	77	70	113	110	110	106	55	86	101	45	56	48	12.5	244	133	143	174	43	42	154	109	71	34	31	31	39.55
BCMAG-Aa1894	Panthera_leo	Felidae	Felinae	Panthera	Panthera	288	133	88	62	61	89	98	89	88	47	68	75	33	48	42	17.5	227	120	127	145	34	40	119	98	53	23	24	22	32
BCMAG-Ab4139	Panthera_leo	Felidae	Felinae	Panthera	Panthera	305	144	79	62	58	91	96	83	82	46	76	90	32	45	37	16	206	120	125	145	35	34	118	94	58	33	28	26	36
BCMAG-Ab4172	Panthera_leo	Felidae	Felinae	Panthera	Panthera	306	138	82	58.5	62	95	96	85	84	52	70	81	30	49	45	20.5	217	117	130	150	35	36	117	92	56	30	25	26	33
BCMAG-Ab4186	Panthera_leo	Felidae	Felinae	Panthera	Panthera	304	141	87	58	55	96	100	91	89	51	70	83	30	52	43	17	220	121	132	145	35	38	118	96	56	29	27	24	33
BCMAG-Af1352	Panthera_leo	Felidae	Felinae	Panthera	Panthera	339	155	83	61	56	95	105	91	90	50	74	93	31	47	44	18	233	128	141	161	34	40	132	98	60	30	29	27	38
BCMAG-Af1367	Panthera_leo	Felidae	Felinae	Panthera	Panthera	379	175	93	69	65	106	105	102	101	61	87	107	36	60	51	26	260	138	153	186	41	42	144	104	62	32	27	27	37
BCMAG-Ab2183	Panthera_leo	Felidae	Felinae	Panthera	Panthera	291	138	86	57	57	91	88	88	86	45	65	79	30	49	42	14.5	210	126	134	143	33	34	123	96	61	31	25	26	33.8
HM-NH.23.20	Panthera_leo	Felidae	Felinae	Panthera	Panthera	359	164	97	68	69.5	117	92	98	89	50	78	92	33	50	43	22	241	128	136	162	36	40	140	108	66	35	31	27	36
BRSUVA-LionL-Bullet	Panthera_leo	Felidae	Felinae	Panthera	Panthera	378	172	103	72	55	113	105	107	103	58	84	102	36	58	46	23.5	245	136	145	177	34	40	138	109	64	34	28	28	37
BRSUVA-LionL-noP3	Panthera_leo	Felidae	Felinae	Panthera	Panthera	378	163	99	72	73	103	109	108	100	58	76	95	33	56	47	22.5	238	134	145	174	41	43	144	115	68	32	34	32	39
BRSUVA-LionS-Red	Panthera_leo	Felidae	Felinae	Panthera	Panthera	303	142	83	60	61	100	100	86	87	49	69	86	30	53	44	17.5	205	116	127	140	30	38	117	91	52	27	26	21	32
BMNH-77.857	Panthera_onca	Felidae	Felinae	Panthera	Panthera	305	128	80	63	58	95	90	87	85	42	67	82	37	45	36	12	204	111	122	126	25	29	118	90	55	25	26	26	32.75
BMNH-89.370	Panthera_onca	Felidae	Felinae	Panthera	Panthera	280	119	73	56	52	88	89	79	80	40	61	78	27	42	35	13.5	195	101	111	122	26	25	120	87	47	22	23	25	30.6
BMNH-1990.542	Panthera_onca	Felidae	Felinae	Panthera	Panthera	267	113	68	48	48	72	82	69	74	34	59	72	26	36	32	9.5	177	96	105	112	26	26	114	85	47	23	21	21	29.7
BMNH-1935.3.6.2	Panthera_onca	Felidae	Felinae	Panthera	Panthera	250	105	57	44	46	80	80	65	65	34	57	67	21	33	29	12.5	169	85	95	104	23	21	103	76	50	21	26	26	26.2
BMNH-1926.12.4.29	Panthera_onca	Felidae	Felinae	Panthera	Panthera	227	97	52	38	41	58	72	58	58	29	52	62	22	29	26	10.5	154	83	87	92	22	23	95	73	45	20	21	23	25.55
BMNH-1845.8.25.21	Panthera_onca	Felidae	Felinae	Panthera	Panthera	239	104	64	44	47	80	80	63	63	35	52	67	25	32	26	10	174	89	100	102	21	23	103	76	44	19	22	22	25.45
BMNH-1936.5.26.3	Panthera_onca	Felidae	Felinae	Panthera	Panthera	221	95	59	42	50	69	73	64	62	31	50	62	21	31	29	10	152	82	90	92	21	23	88	68	40	20	20	21	25.1
BMNH-1934.9.10.64	Panthera_onca	Felidae	Felinae	Panthera	Panthera	225	94	59	39	35	57	78	62	63	31	53	64	23	30	29	6.5	158	84	91	95	24	24	96	72	46	21	24	23	26.9
BMNH-1874.4.8.2	Panthera_onca	Felidae	Felinae	Panthera	Panthera	235	102	57	44	45	69	78	62	62	31	57	70	22	31	28	11	164	87	94	99	24	24	100	79	47	21	23	26	28.3
BMNH-1928.5.2.139	Panthera_onca	Felidae	Felinae	Panthera	Panthera	234	105	62	43	45	66	78	69	67	35	50	63	22	32	32	8.7	158	91	97	104	23	22	102	81	47	22	24	24	30.15
BMNH-1870.3.10.19	Panthera_onca	Felidae	Felinae	Panthera	Panthera	222	102	56	39	41	68	74	61	59	31	52	63	20	33	28	11.5	155	82	91	94	23	22	90	70	45	19	23	22	25.2
BMNH-1845.8.25.23	Panthera_onca	Felidae	Felinae	Panthera	Panthera	260	117	63	48	49	81	84	71	69	38	62	76	29	33	30	11.5	179	90	103	110	22	22	107	75	45	23	24	22	26.9
BMNH-1845.8.25.22	Panthera_onca	Felidae	Felinae	Panthera	Panthera	266	115	67	48	49	81	78	73	72	36	59	74	24	38	31	12	181	93	103	116	19	22	112	80	47	23	23	24	27.65
BMNH-1884.2.8.1	Panthera_onca	Felidae	Felinae	Panthera	Panthera	243	104	58	42	45	75	81	64	63	33	58	73	22	34	28	12.5	162	87	93	102	24	24	100	74	45	22	24	22	27.55
BCMAG-Aa1899	Panthera_pardus	Felidae	Felinae	Panthera	Panthera	242	97	65	45	49	86	75	63	61	33	51	61	24	33	23	14	166	91.5	102	113	25	25	96.5	73	50	22	23	25	26.9
BCMAG-Ab3871	Panthera_pardus	Felidae	Felinae	Panthera	Panthera	182	79	50	31	41	61	66	48	47	27	44	52	23	24	24	9	127	76	85	79	18	19	78	64	37	18	21	18	21
BCMAG-Ab4129	Panthera_pardus	Felidae	Felinae	Panthera	Panthera	217	96	57	38	45	71	75	60	61	30	52	62	22	30	23	9	136	80	86	96	21	20	95	71	42	20	24	22	26
BCMAG-Ab4133	Panthera_pardus	Felidae	Felinae	Panthera	Panthera	245	107	62	41	46	74	79	60	59	32	61	73	25	29	23	14	149	80	89	100	26	24	94	65	42	21	22	21	25
BCMAG-Ab4140	Panthera_pardus	Felidae	Felinae	Panthera	Panthera	234	97	59	40	42	78	76	58	57	31	55	65	24	30	23	14	152	82	92	97	21	21	96	70	44	23	24	22	24.3
BCMAG-Ad2710	Panthera_pardus	Felidae	Felinae	Panthera	Panthera	197	82	43	30	38	54	70	47	47	28	45	54	17	25	21	10.5	123	72	77	87	19	18	80	64	40	19	22	20	23
BCMAG-Af1357	Panthera_pardus	Felidae	Felinae	Panthera	Panthera	215	94	56	41	41	73	70	56	57	28	54	69	23	27	22	11.5	135	76	82	91	20	21	89	65	42	20	23	22	24
BCMAG-Af1416	Panthera_pardus	Felidae	Felinae	Panthera	Panthera	187	81	47	30	43	52	66	50	46	22	47	55	13	23	23	6.5	114	69	76	83	16	15	75	63	40	19	21	20	24
BCMAG-Ab2185	Panthera_pardus	Felidae	Felinae	Panthera	Panthera	242	104	62	45	47	82	77	60	58	36	59	58	26	31	24	12.5	156	85	95	102	24	23	97	71	44	20	24	22	25.85
HM-NH.74.11.21	Panthera_pardus	Felidae	Felinae	Panthera	Panthera	228	97	54	38	41	61	76	58	57	28	57	66	20.5	30	23	10.25	138	81	86	103.5	20	18	91	64	43	20	22	22.5	26.25
BRSUVA-LeopardS	Panthera_pardus	Felidae	Felinae	Panthera	Panthera	186	79	49	34	42	60	67	49	46	27	44	54	20	25	20	10.5	121	70	79	80	19	19	75	59	37	17	21	18	22
BCMAG-Ab2866	Panthera_tigris	Felidae	Felinae	Panthera	Panthera	329	156	81	63	59	91	93	90	97	48	94	108	35	49	40	14.5	222	115	128	154	33	36	117	94	62	29	31	29	33
BCMAG-Ab4126	Panthera_tigris	Felidae	Felinae	Panthera	Panthera	336	159	81	70	58	106	92	91	95	50	94	113	33	49	42	17.5	227	119	127	150	30	35	132	102	59	32	25	24	35
BCMAG-Ab4132	Panthera_tigris	Felidae	Felinae	Panthera	Panthera	303	141	74	63	59	90	91	79	82	44	84	98	35	41	36	13	203	110	119	135	33	33	119	88	55	27	29	25	33
BCMAG-Ab4136	Panthera_tigris	Felidae	Felinae	Panthera	Panthera	250	116	72	45	56	69	88	75	73	37	73	81	26	40	36	10.5	175	104	108	114	33	31	106	91	57	26	22	28	33
BCMAG-Ab4138	Panthera_tigris	Felidae	Felinae	Panthera	Panthera	289	138	71	56	57	84	93	75	77	41	86	100	31	39	35	11	197	113	120	132	32	33	113	96	54	28	27	26	33
BCMAG-Ab4143	Panthera_tigris	Felidae	Felinae	Panthera	Panthera	293	146	73	54	51	72	89	77	85	43	85	102	30	40	40	10	200	112	118	141	31	29	120	103	57	32	27	28	36.5
BCMAG-Ab4148	Panthera_tigris	Felidae	Felinae	Panthera	Panthera	254	111	71	49	51	72	87	79	79	38	72	81	20	39	39	7	174	97	106	111	32	30	105	85	48	26	26	22	31
BCMAG-Ab4149	Panthera_tigris	Felidae	Felinae	Panthera	Panthera	288	135	80	60	59	86	89	78	82	45	79	96	32	45	39	16	200	112	122	128	32	36	110	85	51	28	26	27	29
BCMAG-Ab4151	Panthera_tigris	Felidae	Felinae	Panthera	Panthera	353	168	84	65	58	102	96	92	96	48	99	120	37	48	40	14	234	127	138	159	38	34	131	104	60	33	32	30	36.5
BCMAG-Ab4153	Panthera_tigris	Felidae	Felinae	Panthera	Panthera	354	164	86	66	61	97	97	95	95	48	99	113	34	47	42	13	223.5	122	129	156	36	33	135	108	66	34	31	29	37
BCMAG-Ab4154	Panthera_tigris	Felidae	Felinae	Panthera	Panthera	310	145	79	58	55	81	94	87	92	49	88	103	34	43	38	9	215	122	128	144	33	35	124	97	55	33	28	25	37
BCMAG-Ab4158	Panthera_tigris	Felidae	Felinae	Panthera	Panthera	332	150	83	64	57	99	93	90	93	50	88	107	32	47	40	15	233	118	132	150	42	42	130	96	56	28	31	30	33
BCMAG-Ab4173	Panthera_tigris	Felidae	Felinae	Panthera	Panthera	344	155	85	68	58	90	93	99	99	48	93	112	33	53	41	13	230	122	129	149	33	31	134	96	55	29	28	30	35
BCMAG-Ab4175	Panthera_tigris	Felidae	Felinae	Panthera	Panthera	356	163	82	66	55	90	97	89	94	50	100	116	34	48	41	16	254	124	137	155	35	36	140	110	58	33	29	30	37
BCMAG-Ab4184	Panthera_tigris	Felidae	Felinae	Panthera	Panthera	345	159	81	62	48	84	92	90	93	48	97	116	33	50	41	16	234	123	131	150	34	38	126	98	58	31	27	27	35.5
BCMAG-Ab4189	Panthera_tigris	Felidae	Felinae	Panthera	Panthera	339	159	78	68	60	100	98	87	94	43	95	115	34	48	38	10.5	236	125	133	152	35	33	132	94	58	32	30	29	36
BCMAG-Ab2184	Panthera_tigris	Felidae	Felinae	Panthera	Panthera	290	139	74	60	59	94	90	78	81	43	81	95	34	45	39	13	199	113	122	128	31	34	109	91	57	30	28	25	31.65
BMNH-10.3.10.8	Panthera_tigris	Felidae	Felinae	Panthera	Panthera	322	148	81	65	58	96	90	88	88	48	88	103	36	46	39	13	221	118	127	146	32	31	125	98	61	29	30	27	36.4
BRSUVA-Tiger	Panthera_tigris	Felidae	Felinae	Panthera	Panthera	334	159	86	67	57	92	95	95	100	51	94	113	35	49	46	10	232	120	133	152	38	41	140	111	63	31	33	33	36
BMNH-75.2283	Panthera_uncia	Felidae	Felinae	Panthera	Panthera	196	79	58	46	51	80	72	56	54	35	36	51	22	29	22	8	137	78	83	84	22	20	84	61	40	18	21	18	26.4
BMNH-81.1498	Panthera_uncia	Felidae	Felinae	Panthera	Panthera	179	75	56	43	48	72	66	55	50	28	35	50	20	26	22	5.5	122	71	76	74	19	20	80	60	38	16	19	21	23.6
BMNH-1938.6.28.3	Panthera_uncia	Felidae	Felinae	Panthera	Panthera	169	67	49	36	47	68	67	48	45	24	37	42	19	23	20	8	114	67	71	71	20	18	75	55	39	17	20	20	23.45
BMNH-84.2090	Panthera_uncia	Felidae	Felinae	Panthera	Panthera	175	68	52	43	50	79	70	50	46	24	31	41	20	25	20	8	125	72	76	74	20	18	79	57	38	16	18	19	22.7
BMNH-47.37	Panthera_uncia	Felidae	Felinae	Panthera	Panthera	154	62	45	32	45	61	64	43	40	21	33	38	17	21	19	6.5	102	62	66	66	18	18	69	50	36	15	18	19	21
HM-NH.35.93	Pardofelis_marmorata	Felidae	Felinae	Bay_cat	Pardofelis	99	35	25	15	26	52	42	26	25	11	16	21	7	14	10	4	69	39	42	36	9	9	46	34	23	9	14	12	13
BMNH-56.10.1.5	Pardofelis_marmorata	Felidae	Felinae	Bay_cat	Pardofelis	90	32	23	13	30	48	42	23	22	10	16	20	6	12	9	4	62	37	39	33	9	9	43	31	21	10	12	11	12.5
BMNH-26.10.4.47	Pardofelis_marmorata	Felidae	Felinae	Bay_cat	Pardofelis	89	31	23	16	32	49	43	22	21	9	16	19	5	12	9	5	63	36	38	34	8	8	40	31	22	9	13	12	11.95
BMNH-55.1645	Pardofelis_marmorata	Felidae	Felinae	Bay_cat	Pardofelis	100	34	26	16	25	57	43	26	25	11	17	21	7	14	9	5.5	72	37	41	37	8	9	48	35	23	9	15	13	12.15
BMNH-61.1277	Pardofelis_marmorata	Felidae	Felinae	Bay_cat	Pardofelis	92	31	23	15	31	51	44	23	22	10	16	20	7	13	9	4	63	35	38	35	8	8	43	32	22	9	14	12	11.6
BMNH-95.7.30.4	Pardofelis_marmorata	Felidae	Felinae	Bay_cat	Pardofelis	86	30	23	12	28	54	41	23	22	9	16	19	8	13	9	4	63	37	39	33	9	9	41	31	21	9	12	11	11.8
BMNH-32.2.9.1	Pardofelis_marmorata	Felidae	Felinae	Bay_cat	Pardofelis	90	33	22	15	31	51	41	22	22	10	18	20	7	13	9	5	65	35	37	34	8	8	42	32	22	9	14	14	11.15
RCSOM-A125.1	Pardofelis_temminckii	Felidae	Felinae	Bay_cat	Pardofelis	131	50	32	23	33	56	54	31	31	14	25	32	10	17	14	7	88	50	55	52	11	12	54	45	31	13	17	15	16.05
BMNH-23.1.7.7	Pardofelis_temminckii	Felidae	Felinae	Bay_cat	Pardofelis	148	52	37	23	31	61	57	37	34	16	28	34	11	19	14	7.75	99	55	58	56	14	14	60	46	32	15	19	17	17.15
BMNH-1868.9.12.1	Pardofelis_temminckii	Felidae	Felinae	Bay_cat	Pardofelis	140	53	37	25	34	61	52	37	34	18	27	36	11	20	15	8.1	95	54	59	55	14	14	57	46	29	14	17	15	15.95
BMNH-8.8.7.1	Pardofelis_temminckii	Felidae	Felinae	Bay_cat	Pardofelis	153	58	37	25	32	58	55	37	35	16	32	38	12	20	13.8	11	97	52	58	61	14	14	63	49	33	16	19	18	16.9
BMNH-50.510	Pardofelis_temminckii	Felidae	Felinae	Bay_cat	Pardofelis	119	44	30	18	34	50	53	26	26	13	24	28	8	15	11	6.4	77	46	48	44	12	12	49	38	30	14	19	16	15.45
BMNH-32.3.1.33	Pardofelis_temminckii	Felidae	Felinae	Bay_cat	Pardofelis	127	47	30	21	32	53	54	29	28	14	24	30	9.5	17	13	9.15	83	49	52	49	13	14	56	44	30	14	18	15	14.85
RCSOM-A124.54	Prionailurus_bengalensis	Felidae	Felinae	Leopard_cat	Prionailurus	91	34	23	15	26	44	39	23	21	8	21	24	7	13	9	6	61	33	36	36	8	9	36	30	21	10	14	11	9.75
BMNH-1938.11.30.27	Prionailurus_bengalensis	Felidae	Felinae	Leopard_cat	Prionailurus	89	32	22	14	24	43	38	22	21	9.1	19	22	6.3	13	8.7	5.6	60	32	35	35	7.9	8	36	29	20	10	13	10	9.25
BMNH-36.5.18.6	Prionailurus_bengalensis	Felidae	Felinae	Leopard_cat	Prionailurus	87	29	21	13	24	42	38	22	20	8.2	17	21	4	11	8.3	5.45	57	30	33	35	8.1	8.6	35	26	20	9.7	12	9.8	9.6
BMNH-27.12.1.66	Prionailurus_bengalensis	Felidae	Felinae	Leopard_cat	Prionailurus	102	36	25	16	25	47	43	26	24	11	21	25	5.6	14	9.2	6.75	66	37	40	40	8.6	8.7	42	32	21	11	13	11	11.2
BMNH-27.12.1.72	Prionailurus_bengalensis	Felidae	Felinae	Leopard_cat	Prionailurus	97	33	26	16	22	46	38	26	23	10	20	24	5.9	14	8.9	6.35	63	35	38	39	7.6	7.9	38	30	21	9.3	14	12	10.45
BMNH-1938.8.8.2	Prionailurus_bengalensis	Felidae	Felinae	Leopard_cat	Prionailurus	105	36	26	18	25	48	44	27	25	10	21	25	7	15	10	6.1	68	38	41	41	8.9	9.3	43	31	24	11	14	12	11.2
BMNH-8.2.26.19	Prionailurus_bengalensis	Felidae	Felinae	Leopard_cat	Prionailurus	89	31	24	14	29	42	41	24	22	8.4	17	21	5.4	13	8.7	5.55	58	35	37	37	8.4	8.8	37	28	20	9.6	13	11	10.45
BMNH-70.7.18.25	Prionailurus_bengalensis	Felidae	Felinae	Leopard_cat	Prionailurus	87	30	23	13	27	42	39	23	21	8.9	18	21	4.8	13	8.5	4.8	57	34	37	35	8.3	8.3	36	27	21	9.6	13	11	10.05
BMNH-75.2246	Prionailurus_planiceps	Felidae	Felinae	Leopard_cat	Prionailurus	97	31	21	11	16	43	38	21	21	7.2	18	22	1.1	12	8.6	6.5	60	31	34	39	7	7.8	41	33	20	7.6	13	11	10.3
BMNH-92.10.1.2	Prionailurus_planiceps	Felidae	Felinae	Leopard_cat	Prionailurus	104	31	24	13	23	46	39	26	25	8.8	16	20	2.4	15	10	5.85	61	34	38	40	5.5	6.6	44	34	23	11	13	12	11.35
BMNH-72.8.19.18	Prionailurus_planiceps	Felidae	Felinae	Leopard_cat	Prionailurus	107	33	22	12	22	48	38	22	22	8.8	19	23	2.2	13	9.2	7.55	62	33	37	41	7.1	6.7	41	33	22	11	13	12	11.1
BMNH-29.3.9.1	Prionailurus_planiceps	Felidae	Felinae	Leopard_cat	Prionailurus	98	31	21	12	21	44	38	24	22	8.7	18	21	1.8	13	8.9	7.15	60	32	35	40	6.7	6.4	41	31	21	10	14	11	10.6
BMNH-60.5.4.51	Prionailurus_planiceps	Felidae	Felinae	Leopard_cat	Prionailurus	96	29	20	10	20	42	37	21	20	8	15	19	1.9	12	8.4	6.35	54	31	34	38	6.1	6	41	31	20	10	14	11	11.15
BMNH-79.11.21.627	Prionailurus_planiceps	Felidae	Felinae	Leopard_cat	Prionailurus	102	32	21	12	22	46	38	23	24	9.2	17	21	2.5	14	9.5	6.75	61	33	36	41	6.7	6.1	43	33	23	11	15	12	12.05
BMNH-61.1276	Prionailurus_planiceps	Felidae	Felinae	Leopard_cat	Prionailurus	98	31	21	12	22	46	37	23	23	9	18	22	2.7	14	9.4	6.65	58	33	36	38	5.8	5.7	40	31	22	9.1	14	12	10.55
RCSOM-A124.61	Prionailurus_rubiginosus	Felidae	Felinae	Leopard_cat	Prionailurus	82	30	21	14	24	39	36	22	20	8	18	21	2.6	12	8	5	56	31	35	30	9	8	34	27	20	9	12	12	8.65
RCSOM-A124.62	Prionailurus_rubiginosus	Felidae	Felinae	Leopard_cat	Prionailurus	81	28	21	13	22	39	36	21	20	8	18	20	2.6	12	8	5	55	30	33	29	7	7	34	27	20	10	11	12	8.55
RCSOM-A124.63	Prionailurus_rubiginosus	Felidae	Felinae	Leopard_cat	Prionailurus	73	24	19	11	25	39	36	20	18	7	14	17	2.2	11	8	4	49	28	31	28	7	6	31	25	18	8	11	11	8.65
RCSOM-A124.64	Prionailurus_rubiginosus	Felidae	Felinae	Leopard_cat	Prionailurus	75	24	19	11	25	39	35	20	18	8	14	17	1.3	11	8	5	50	28	31	27	7	7	31	26	18	6	10	11	7.6
BMNH-20.2.8.5	Prionailurus_rubiginosus	Felidae	Felinae	Leopard_cat	Prionailurus	78	27	21	12	26	40	35	22	19	7.6	17	19	2.4	11	8.4	4.15	51	29	32	29	8	8	33	26	19	9.4	11	11	8.45
BMNH-15.3.1.49	Prionailurus_rubiginosus	Felidae	Felinae	Leopard_cat	Prionailurus	78	27	21	13	23	39	36	21	20	8	16	19	1.5	13	8.4	5.3	55	30	33	30	7.7	7.6	34	25	20	9	12	11	8.5
BMNH-66.5.8.1	Prionailurus_rubiginosus	Felidae	Felinae	Leopard_cat	Prionailurus	78	26	21	12	25	40	35	21	19	7.5	15	18	2.6	11	7.7	3.95	52	29	32	30	7.6	6.9	34	25	18	6.9	12	11	8.4
BMNH-34.4.17.2	Prionailurus_rubiginosus	Felidae	Felinae	Leopard_cat	Prionailurus	76	26	19	12	25	38	34	20	18	7.5	15	17	2.5	11	7.9	4.7	48	27	30	28	7.2	7.1	31	24	19	8.5	12	10	8.5
RCSOM-A124.71	Prionailurus_viverrinus	Felidae	Felinae	Leopard_cat	Prionailurus	151	56	36	25	30	65	51	39	37	15	35	42	7	22	14	8	96	54	61	61	11	12	59	47	28	14	16	13	15.65
RCSOM-A124.7	Prionailurus_viverrinus	Felidae	Felinae	Leopard_cat	Prionailurus	125	46	28	19	26	51	44	31	30	13	28	33	6	17	12	7	78	47	49	50	10	12	47	36	27	12	15	15	14.55
RCSOM-G16.31	Prionailurus_viverrinus	Felidae	Felinae	Leopard_cat	Prionailurus	136	49	33	21	30	54	49	36	35	14	30	36	5	21	12	7.5	87	49	56	56	11	12	55	45	28	13	14	15	14.3
BMNH-75.2286	Prionailurus_viverrinus	Felidae	Felinae	Leopard_cat	Prionailurus	150	56	34	23	29	59	49	38	37	15	33	39	6.2	21	13	7.7	98	54	59	57	11	15	60	41	32	14	17	17	15.2
BMNH-14.1.19.1	Prionailurus_viverrinus	Felidae	Felinae	Leopard_cat	Prionailurus	139	50	32	19	25	55	49	36	35	13	30	36	5.3	20	13	6.7	89	53	58	54	12	13	57	45	30	14	17	15	15.45
BMNH-43.1.12.120	Prionailurus_viverrinus	Felidae	Felinae	Leopard_cat	Prionailurus	129	47	26	17	27	55	47	30	30	11	30	34	4.8	17	12	6.85	76	45	48	52	11	11	48	37	26	13	16	14	14.4
RCSOM-A123.4	Puma_concolor	Felidae	Felinae	Puma	Puma	209	90	60	46	45	85	76	63	58	31	46	58	15	32	22	7	154	84	92	87	23	24	86	64	41	20	22	21	22.3
RCSOM-G98.12	Puma_concolor	Felidae	Felinae	Puma	Puma	166	70	50	31	42	64	64	50	48	27	38	46	11	26	20	7	115	66	72	71	20	20	68	57	36	16	19	16	19.15
RCSOM-A123.31	Puma_concolor	Felidae	Felinae	Puma	Puma	178	74	46	33	42	73	67	46	49	22	38	47	14	26	21	5.5	143	78	85	72	19	19	78	58	35	16	19	17	21.2
BMNH-1837.3.15.17	Puma_concolor	Felidae	Felinae	Puma	Puma	183	79	50	36	39	70	68	52	52	26	42	53	13	26	20	6	126	76	81	74	21	22	75	62	39	17	21	20	21.95
BMNH-1858.5.4.56	Puma_concolor	Felidae	Felinae	Puma	Puma	184	80	50	36	42	73	69	49	49	26	46	52	18	26	22	9.5	125	71	75	78	22	21	71	57	37	16	17	18	22.4
BMNH-1850.11.22.46	Puma_concolor	Felidae	Felinae	Puma	Puma	177	76	52	37	44	66	69	50	48	22	42	48	15	25	19	8.75	128	72	79	68	20	20	77	62	37	16	19	20	19.65
BMNH-1901.11.14.1	Puma_concolor	Felidae	Felinae	Puma	Puma	220	101	63	45	45	80	79	63	62	30	53	60	22	32	27	9	149	84	91	94	26	25	91	74	43	18	21	20	25.75
BMNH-11.8.21.1	Puma_concolor	Felidae	Felinae	Puma	Puma	224	97	62	45	47	84	76	63	61	34	48	63	24	33	26	8	157	86	94	94	27	25	92	74	46	22	23	20	23.2
BMNH-1901.3.21.15	Puma_concolor	Felidae	Felinae	Puma	Puma	200	84	55	40	44	77	72	54	52	29	47	56	19	30	23	9	134	74	79	84	24	21	83	64	40	19	21	19	22.1
BMNH-1926.12.4.100	Puma_concolor	Felidae	Felinae	Puma	Puma	202	81	50	39	45	72	72	55	53	28	42	54	16	29	22	8.5	134	72	78	80	24	20	84	68	41	20	23	21	21.15
BMNH-1926.1.12.3	Puma_concolor	Felidae	Felinae	Puma	Puma	174	74	48	31	38	63	69	48	45	23	37	48	12	25	21	8	115	68	72	70	22	18	72	61	39	19	22	18	20.7
BMNH-52.1084.a	Puma_concolor	Felidae	Felinae	Puma	Puma	193	80	49	35	36	70	70	52	52	26	46	53	13	28	22	6	136	75	79	75	21	20	82	65	39	20	20	20	24.15
BMNH-40.692	Puma_concolor	Felidae	Felinae	Puma	Puma	205	85	58	43	42	73	72	56	54	31	45	57	20	29	21	9	134	79	82	83	22	23	85	67	40	20	21	20	24.2
HM-NH.35.94	Puma_yagouaroundi	Felidae	Felinae	Puma	Puma	98	32	26	17	31	44	45	24	23	10	16	21	7	13	11	4.6	63	36	37	36	10	9	45	31	25	10	16	14	12
BMNH-1908.6.17.11	Puma_yagouaroundi	Felidae	Felinae	Puma	Puma	105	36	25	17	30	44	46	25	24	13	18	23	7	14	11	6	68	40	43	41	11	11	41	34	26	11	15	15	13
BMNH-1934.9.2.33	Puma_yagouaroundi	Felidae	Felinae	Puma	Puma	106	37	27	20	31	45	45	27	24	12	20	23	8	15	11	6	67	39	43	41	12	11	40	34	26	12	14	12	11.3
BMNH-1934.9.2.32	Puma_yagouaroundi	Felidae	Felinae	Puma	Puma	104	36	25	19	28	45	44	25	23	13	21	25	7	14	11	5	67	40	43	40	12	11	41	32	24	12	15	13	12.1
BMNH-1926.1.12.8	Puma_yagouaroundi	Felidae	Felinae	Puma	Puma	98	31	24	17	32	42	46	23	21	12	17	22	6	13	10	5	61	36	38	36	11	11	38	31	24	12	14	13	11.35
BMNH-1926.1.12.7	Puma_yagouaroundi	Felidae	Felinae	Puma	Puma	92	30	24	17	29	40	42	21	20	11	17	20	7	13	11	5	59	37	39	36	11	11	37	31	23	12	14	12	12.1
BMNH-1923.8.9.8	Puma_yagouaroundi	Felidae	Felinae	Puma	Puma	98	36	26	17	30	43	42	24	23	12	21	24	5	14	11	4	61	37	40	37	11	11	40	31	24	13	14	12	12.55
BMNH-1886.1.19.1	Puma_yagouaroundi	Felidae	Felinae	Puma	Puma	104	34	26	18	32	47	45	24	23	12	20	24	7	13	11	5	64	36	38	40	11	11	41	35	26	13	15	14	11.7
BMNH-1926.1.8.9	Puma_yagouaroundi	Felidae	Felinae	Puma	Puma	111	38	29	19	31	45	46	27	25	13	19	24	6	15	13	5	68	42	44	44	12	13	43	36	25	11	15	13	14
TQ-437	Puma_yagouaroundi	Felidae	Felinae	Puma	Puma	108	35	25	18	30	45	46	24	23	13	20	22	7	14	10	5.7	70	39	40	40	12	12	41	32	23	14	11	10	11.5
M3836-3840	Metailurus_parvulus	Felidae	Machairodontinae	Metailurus	Metailurus	156	61	46	37	48	60	60	44	41	24	31	45	18	24	20	2.8	110	64	69	65	15	21	64	50	34	16	20	18	23.75
M3835	Metailurus_parvulus	Felidae	Machairodontinae	Metailurus	Metailurus	167	63	50	41	51	58	67	47	44	21	32	47	22	25	21	3.65	110	66	71	69	11	23	71	55	39	19	21	20	24.05
BIOPSI.101	Xenosmilus_hodsonae	Felidae	Machairodontinae	Homotherium	Xenosmilus	320	147	69	66	54	75	81	74	82	38	67	69	34	46	65	8	174	116	125	147	25	25	118	86	66	37	34	35	40.25
TMM.933-3582	Dinobastis_serus	Felidae	Machairodontinae	Homotherium	Dinobastis	319	149	86	91	72	116	81	89	86	58	58	62	54	59	62	8.1	174	124	138	137	22	19	110	89	59	32	25	26	36.5
BC-120	Megantereon_falconeri	Felidae	Machairodontinae	Smilodon	Megantereon	257	122	51	51	40	73	60	60	60	32	63	72	30	33	33	15.5	124	81	84	122	13	23	81	54	43	29	21	21	28.25
CB-20	Megantereon_falconeri	Felidae	Machairodontinae	Smilodon	Megantereon	255	116	42	42	32	59	56	53	54	21	57	69	21	29	32	13	119	80	83	121	15	22	80	59	45	26	21	21	31
M3654-3656	Panthera_palaeosinensis	Felidae	Felinae	Panthera	Panthera	244	109	57	48	52	78	85	67	68	27	58	70	19	36	30	8.85	171.72	95	105	116	23	23	95	77	47	22	24	23	30.1
M3657	Dinofelis_cristata	Felidae	Machairodontinae	Metailurus	Dinofelis	298	146	67	59	55	70	78	69	72	39	85	92	40	42	52	12	168	95	110	138	20	20	120	94	49.2	30	22	28	35.85
KPM-NF0001970	Acinonyx_jubatus	Felidae	Felinae	Puma	Acinonyx	181	84	58.5	39	53	71	68	60	47	32	39	52	17.7	30	23	5.85	117	72	75	71	23.5	24	68.7	52	34	13.8	19.8	18.7	21.95
KPM-NF0001974	Panthera_pardus	Felidae	Felinae	Panthera	Panthera	226	98	58	41	47	73	74	58	57	34	52	61.5	22	32.5	26.5	9.75	138	82.6	91	95	20	23	88	67	40	18	23	17	23.05
KPM-NN0006500	Smilodon_fatalis	Felidae	Machairodontinae	Smilodon	Smilodon	341	163	75	94	57	113	86	104	99	49	76	93	40	59	55	24	206	135	140	167	21	33	138	95	60	37	26	30	37.95
NSMT-M10890	Prionailurus_bengalensis	Felidae	Felinae	Leopard_cat	Prionailurus	100	34.2	25.6	15.5	25.6	45.3	41.4	28.6	25.5	11.5	18.1	22.9	5.1	16.2	10.6	4.6	67.7	39.3	43	40.2	9.1	8.8	41.3	33	23.8	10.1	13	11.9	11.55
NSMT-M10889	Prionailurus_bengalensis	Felidae	Felinae	Leopard_cat	Prionailurus	96.8	31.7	25.3	15.5	26.2	43.5	40.6	27.8	24.1	11.3	17.8	22.5	5.6	15.5	10.4	4.95	64.1	37.6	41.5	39.4	8.4	8.4	40.6	32.5	23.4	10.3	14.3	11.6	11.15
NSMT-M12196	Prionailurus_bengalensis	Felidae	Felinae	Leopard_cat	Prionailurus	93.6	32.6	23.8	15.9	29.8	45.3	42.3	24.9	21.4	9.1	18.3	22.9	5.8	13	9	4.85	62.4	35.3	38.7	37	7.8	8.8	38.2	24.9	21.9	10.6	13.1	11.2	10.6
NSMT-M1867	Panthera_onca	Felidae	Felinae	Panthera	Panthera	237	101	56	39	46	73	76	55	56	31	56	67	24	30	25.4	9.65	144	86	90	97	23	23	98	73	47	22	22.6	21	24.5
NSMT-M19834	Prionailurus_bengalensis	Felidae	Felinae	Leopard_cat	Prionailurus	101	36.8	24	15.8	26.1	46.5	42.7	25.3	23.5	9.5	22.8	25.9	5.6	14.1	9	6	66.2	36.9	40	38.7	9.1	9.6	40.9	28.4	24.3	10.7	14.4	12.7	10.6
NSMT-M15450	Prionailurus_bengalensis	Felidae	Felinae	Leopard_cat	Prionailurus	96	32.9	24	14.1	21.6	43	39	24.1	22.1	9.3	19	21	4.3	14.2	9.7	6.5	59.3	35.8	38.1	37.5	8.5	8.9	35.1	24.1	21	9.5	13.4	11.8	11.1
NSMT-M10527	Prionailurus_bengalensis	Felidae	Felinae	Leopard_cat	Prionailurus	81.9	28.6	22.5	13.8	30.5	37	41	23.2	19.4	7.4	18.3	20.6	4.3	11.9	8.3	3.65	53.5	31.6	33.6	33	7.5	8	35	24.9	20.4	8.5	13.2	11.8	9.85
NSMT-M12197	Felis_nigripes	Felidae	Felinae	Domestic_cat	Felis	82.7	27.3	23.2	17	29.2	47.7	40.4	23	19.4	9.1	15.8	18.5	3.1	12.4	8.6	5.65	60	32.5	36	31.6	9.9	11.1	38	26.8	19.4	9.2	12.9	10.6	9.3
NSMT-M1462	Felis_silvestris	Felidae	Felinae	Domestic_cat	Felis	95.1	36	26.8	18.6	31.1	51.9	41.8	26.1	23	11.4	20	24	5.9	15	9.5	7.25	71	38.4	42	36.1	11.4	12	41.9	33	21.5	9.6	13.4	11.3	9.1
NSMT-M31469	Felis_silvestris	Felidae	Felinae	Domestic_cat	Felis	99.3	34.3	27.7	18.6	28.2	49	43.1	27.2	23.5	10.8	20.1	23.9	4.3	15	9.6	6.65	71.1	38.2	43	37.4	11.5	11.8	43.3	35	23.3	10.7	13.1	11.3	9.95
NSMT-M31826	Neofelis_nebulosa	Felidae	Felinae	Panthera	Neofelis	182.5	75.5	40	28.6	27.3	52.8	57.1	40.9	42.7	23	42.4	49.6	15.4	22.2	18.5	11.25	113.3	62.7	66.2	74.5	11.7	14.7	68.5	51	33.9	17	18.6	17.8	21.05
BRSUG-26478	Smilodon_fatalis	Felidae	Machairodontinae	Smilodon	Smilodon	308	148	78	76	58.5	107.5	86	93	91	44	38	54	41	46	53	10.1	178	129	130	149	22	22	117	98	69.5	37	28	29	38.7
BRSUG-28543	Panthera_tigris	Felidae	Felinae	Panthera	Panthera	357	171	98	77	62.5	107.5	103	95	100	57	99	122	40	54	45	16.8	272	131	147	165	40	44	144	103	56	30	27	24	35.4
F:AM-69204	Panthera_augusta	Felidae	Felinae	Panthera	Panthera	284	137	80.5	63.6	61	102	93	86	82	42.9	66	83	31.3	44	33.7	11.35	211	110	122	130	22.4	25.4	122	90.6	53.7	28.1	25.5	26	31.55
F:AM-14349	Smilodon_fatalis	Felidae	Machairodontinae	Smilodon	Smilodon	346.5	161	92.9	104	64.1	133.9	99	114	112	44	78	97.9	49.8	60.6	57	20.55	217	139	149	162	26	27	138	110	62.3	38	26	24	40.35
AMNH-95297	Homotherium_crusafonti	Felidae	Machairodontinae	Homotherium	Homotherium	268	128	76	76	66.7	95.9	84	78	78	53	60	44	43	52	54	10.55	160	105	109	117	25	24	109	74	55	26	25.5	28.8	35.4
F:AM-50446	Dinofelis_F:AM-50446	Felidae	Machairodontinae	Metailurus	Dinofelis	245	110	60.6	52.7	45.5	63.4	75.1	67.8	64.3	35.6	71.4	74.5	23.5	35.4	34.4	9	163	96.3	104.9	103	18.8	17.9	92	75	46.4	22.5	24.3	24.4	31.7
F:AM-50445	Dinofelis_F:AM-50445	Felidae	Machairodontinae	Metailurus	Dinofelis	230	105	51.3	52	46.2	65.2	69	58.1	56.2	28.5	61	69	29.3	29.8	29.6	9.75	150	86	91	99	17.3	17.5	83	62	45	22.1	18.5	21.6	31.2
IVPP-5679	Metailurus_IVPP-5679	Felidae	Machairodontinae	Metailurus	Metailurus	225	91.6	42	49	42.5	66.3	61.9	52.4	48.4	25	54.7	66.2	29	26.9	22.8	7.65	142	75	80	86	14	20	79.3	60.9	43.1	21.2	21.9	21.5	25.95
F:AM-50462	F:AM-50462	Felidae	Machairodontinae	Homotherium	Homotherium	286	132	70	75	66	98	87	79	78	43	72	78	36	43.7	52.5	9.5	149.4	111	115	126	22.8	31	105	87.8	61.9	28.1	28.8	34.6	39.3
AMNH-104641	Homotherium_nestianus	Felidae	Machairodontinae	Homotherium	Homotherium	340	166	78.3	89	63.2	114	83.5	81.7	82.6	46.7	83.5	92.9	50	50.3	58.4	21.5	198	116	132	159	24.7	26.9	118	84.5	49.5	35.9	27.6	30.3	40.3
AMNH-105446	AMNH_105446	Felidae	Machairodontinae	Smilodon	Megantereon	209	96	51.3	49	42.5	71	66.1	53.5	48.8	27.2	46.4	55.7	19.8	29.3	26.7	11.35	124	84.2	85.9	83.3	12.5	17.2	83	57.9	46.4	24	22.7	22.4	28
F:AM-61829-61834	Hyperailurictis_validus	Felidae	Basal	Basal_Felidae	Hyperailurictis	210	78.9	52.1	46.3	38.3	57.3	59.1	51.4	47.4	22	42.9	53.1	18.7	24.7	17.4	12.9	136	69.7	76	81.3	15	20.2	76.6	53.9	37.1	19.3	18.9	16.3	20.6
F:AM-62192	F:AM-62192	Felidae	Basal	Basal_Felidae	Indet.	174	81.8	44.4	42	46.2	60.8	62	48.1	45.2	24.6	47	53	16.6	24.4	20.9	6.5	122.3	67.6	72.5	74	15.7	22.7	66	50.9	36.9	17.9	19	18.9	22.25
