# Supplementary material for: Convergence and Divergence in the Evolution of Cat Skulls: Temporal and Spatial Patterns of Morphological Diversity
Source: PLoS One. 2012 Jul 6;7(7):e39752. doi: 10.1371/journal.pone.0039752 (PMC3391202; doi:10.1371/journal.pone.0039752)
Supplement: Table S6 — Mosimann’s transformed variables. The 29 variables (Table S5) were adjusted for size through Mosimann transformation for each specimen. (XLS) [file pone.0039752.s015.xls]

## Sheet: TableS6
Table S6. Mosimann's transformed variables.
Specimen	Taxon	Family	Subfamily	Lineage	Genus	L_SkT	L_Face	W_SnIOF	W_IO	W_POC	W_POP	W_BC	W_Sn	W_C1C1s	W_NA	L_Na	L_NaT	W_MFS	W_IC1s	W_I3I3s	L_C1P3s	W_Sk	W_P4P4s	W_Pal	L_Pal	W_PN.p	W_PN.a	W_MP	W_PocP	W_OC	H_OC	W_FM	W_FMV	L_P4s
BMNH-1926.6.4.4	Acinonyx_jubatus	Felidae	Felinae	Puma	Acinonyx	4.4734	2.14633	1.44595	1.03927	1.33298	2.01077	1.6041	1.37817	1.19743	0.745567	1.03927	1.42335	0.474452	0.655195	0.497045	0.101668	3.1856	1.71706	1.83003	1.78484	0.564823	0.497045	1.71706	1.2878	0.948903	0.519637	0.474452	0.406673	0.534323
BMNH-1926.6.4.5	Acinonyx_jubatus	Felidae	Felinae	Puma	Acinonyx	4.49041	2.17917	1.43077	1.03455	1.32071	1.95905	1.65088	1.36473	1.14461	0.704377	1.05657	1.45278	0.506271	0.638342	0.440236	0.121065	3.23573	1.6729	1.78296	1.78296	0.572307	0.506271	1.69491	1.27668	0.968519	0.484259	0.484259	0.440236	0.515076
BMNH-1931.1.3.3	Acinonyx_jubatus	Felidae	Felinae	Puma	Acinonyx	4.48469	2.05352	1.43982	1.03856	1.2982	1.86469	1.67586	1.36901	1.15658	0.731713	0.944145	1.34541	0.51928	0.684505	0.472073	0.106216	3.09208	1.74667	1.81748	1.81748	0.566487	0.542883	1.77027	1.2746	0.944145	0.472073	0.51928	0.424865	0.560586
BMNH-1931.1.2.9	Acinonyx_jubatus	Felidae	Felinae	Puma	Acinonyx	4.45696	2.10041	1.40881	0.998974	1.43442	1.86987	1.7418	1.38319	1.17828	0.691597	1.02459	1.35758	0.48668	0.691597	0.48668	0.0768441	3.07377	1.71619	1.76742	1.76742	0.563524	0.563524	1.71619	1.28074	0.947744	0.537909	0.537909	0.461065	0.566085
BMNH-1942.60	Acinonyx_jubatus	Felidae	Felinae	Puma	Acinonyx	4.4823	2.18779	1.44074	1.04053	1.3607	1.84095	1.73422	1.38738	1.14726	0.747051	1.12058	1.4941	0.506927	0.667009	0.480247	0.0800411	3.09492	1.70754	1.81427	1.81427	0.533608	0.506927	1.76091	1.30734	0.907133	0.480247	0.533608	0.426886	0.562956
BMNH-1935.2.3.1	Acinonyx_jubatus	Felidae	Felinae	Puma	Acinonyx	4.47777	2.21532	1.34333	1.03696	1.34333	1.76754	1.6497	1.2962	1.13123	0.777717	1.06052	1.4376	0.612747	0.636314	0.471344	0.0942688	3.0873	1.6497	1.74397	1.79111	0.565613	0.518478	1.69684	1.31976	0.989822	0.494911	0.494911	0.471344	0.513765
BMNH-1905.8.13.1	Acinonyx_jubatus	Felidae	Felinae	Puma	Acinonyx	4.43622	2.08231	1.38066	1.01852	1.29013	1.85597	1.6749	1.38066	1.19959	0.724281	0.973253	1.33539	0.543211	0.65638	0.452676	0.135803	3.0782	1.69753	1.83334	1.85597	0.588479	0.520577	1.69753	1.31276	0.927986	0.543211	0.430042	0.407408	0.523972
BMNH-39.536	Acinonyx_jubatus	Felidae	Felinae	Puma	Acinonyx	4.43092	2.13072	1.42855	1.04114	1.40434	1.96123	1.74331	1.35591	1.16221	0.702168	1.01693	1.40434	0.484253	0.677955	0.484253	0.0968507	3.09922	1.69489	1.81595	1.81595	0.581104	0.581104	1.67067	1.21063	0.847444	0.508466	0.484253	0.435828	0.566577
BMNH-43.56	Acinonyx_jubatus	Felidae	Felinae	Puma	Acinonyx	4.40197	2.03559	1.34858	1.0178	1.42492	1.88292	1.65392	1.27225	1.11958	0.737902	0.916017	1.32314	0.559788	0.661568	0.483453	0.127225	2.90072	1.70481	1.7557	1.78114	0.559788	0.585233	1.67936	1.34858	0.890572	0.458008	0.508898	0.458008	0.578872
RCSOM-A125.21	Caracal_aurata	Felidae	Felinae	Caracal	Caracal	4.69982	1.69363	1.1432	0.804474	1.31256	1.65129	2.11704	1.10086	1.05852	0.508089	0.931496	1.10086	0.296385	0.59277	0.508089	0.190533	3.00619	1.82065	1.94767	1.86299	0.423407	0.465748	1.99001	1.65129	1.18554	0.550429	0.719792	0.719792	0.662632
RCSOM-A125.2	Caracal_aurata	Felidae	Felinae	Caracal	Caracal	4.88777	1.73294	1.11086	0.710948	1.28859	1.46633	2.08841	1.19972	1.15529	0.488777	0.977554	1.15529	0.31104	0.577645	0.533211	0.222171	2.97709	1.91067	2.04398	1.99954	0.444343	0.444343	1.95511	1.59963	1.19972	0.488777	0.666514	0.62208	0.666514
RCSOM-A125.23	Caracal_aurata	Felidae	Felinae	Caracal	Caracal	4.68769	1.75788	1.21378	0.837087	1.33934	1.79974	2.05086	1.21378	1.08821	0.460398	0.96265	1.17192	0.334835	0.585961	0.502252	0.209272	2.9298	1.84159	1.9253	1.88345	0.418543	0.418543	1.9253	1.63232	1.13007	0.544106	0.669669	0.585961	0.657113
BMNH-25.10.7.13	Caracal_aurata	Felidae	Felinae	Caracal	Caracal	4.90326	1.88314	1.20805	0.81721	0.959334	1.84761	1.81207	1.20805	1.20805	0.568494	1.0304	1.24358	0.319778	0.639556	0.497432	0.142123	3.23331	1.88314	2.02526	1.84761	0.461901	0.461901	2.02526	1.59889	1.17252	0.497432	0.675087	0.568494	0.630673
BMNH-1938.3.29.1	Caracal_aurata	Felidae	Felinae	Caracal	Caracal	4.98777	1.84861	1.1859	0.871988	0.941747	1.7091	1.77886	1.22078	1.15102	0.523193	0.976627	1.1859	0.383675	0.627831	0.453434	0.279036	3.17404	1.74398	1.88349	1.98813	0.453434	0.418554	2.02301	1.60446	1.08127	0.453434	0.627831	0.627831	0.572024
RCSOM-A121.1	Caracal_caracal	Felidae	Felinae	Caracal	Caracal	4.39262	1.68947	1.31403	0.901051	1.12631	1.61438	1.87719	1.27649	1.12631	0.525613	0.938595	1.12631	0.375438	0.675788	0.488069	0.168947	3.15368	1.87719	1.98982	1.76456	0.563157	0.600701	1.95228	1.50175	1.01368	0.488069	0.600701	0.525613	0.619473
RCSOM-A121.11	Caracal_caracal	Felidae	Felinae	Caracal	Caracal	4.59532	1.69737	1.28338	0.952184	1.24198	1.82157	1.94577	1.28338	1.20058	0.496792	0.993583	1.24198	0.372594	0.57959	0.538191	0.165597	3.27055	1.98717	2.15276	1.86297	0.455392	0.455392	1.98717	1.53177	1.07638	0.413993	0.57959	0.496792	0.62099
RCSOM-A121.12	Caracal_caracal	Felidae	Felinae	Caracal	Caracal	4.61983	1.81764	1.32536	0.984553	1.24963	1.66617	1.89337	1.36323	1.17389	0.454409	1.02242	1.21176	0.302939	0.681614	0.492277	0.15147	3.2566	1.93124	2.00697	1.8555	0.492277	0.530144	2.00697	1.5147	1.02242	0.492277	0.568011	0.530144	0.592625
RCSOM-A121.13	Caracal_caracal	Felidae	Felinae	Caracal	Caracal	4.77498	1.80767	1.26196	0.954996	1.09142	1.97821	1.80767	1.26196	1.12553	0.511605	1.02321	1.26196	0.375177	0.613926	0.511605	0.204642	3.44481	1.80767	1.9441	1.84178	0.477498	0.477498	1.90999	1.50071	0.989103	0.477498	0.579819	0.477498	0.571292
RCSOM-A121.2	Caracal_caracal	Felidae	Felinae	Caracal	Caracal	4.43171	1.76484	1.255	0.823592	1.255	1.60796	2.00015	1.255	1.13734	0.509842	0.980466	1.21578	0.352968	0.58828	0.509842	0.137265	2.98062	1.88249	1.96093	1.76484	0.549061	0.58828	1.96093	1.60796	1.09812	0.509842	0.627498	0.549061	0.637303
RCSOM-A121.15	Caracal_caracal	Felidae	Felinae	Caracal	Caracal	4.37595	1.72513	1.30437	0.883605	1.4306	1.80929	1.97759	1.22022	1.05191	0.504917	1.00983	1.22022	0.378688	0.631146	0.462841	0.23142	2.94535	1.76721	1.97759	1.68306	0.546994	0.58907	1.85136	1.51475	1.05191	0.504917	0.546994	0.462841	0.521748
RCSOM-A121.3	Caracal_caracal	Felidae	Felinae	Caracal	Caracal	4.53938	1.71222	1.19457	0.91584	1.19457	1.75204	2.03078	1.23439	1.11494	0.47783	0.955659	1.19457	0.358372	0.637106	0.47783	0.219005	3.10589	1.79186	1.91132	1.83168	0.47783	0.47783	1.99096	1.59277	1.07512	0.47783	0.637106	0.557468	0.599278
RCSOM-A121.22	Caracal_caracal	Felidae	Felinae	Caracal	Caracal	4.37283	1.67197	1.28613	0.728806	1.37187	1.6291	2.10068	1.24326	1.15751	0.47158	0.986031	1.15751	0.257226	0.600193	0.514451	0.150048	3.00096	1.88632	2.0578	1.75771	0.557322	0.557322	1.97206	1.67197	1.20039	0.47158	0.643064	0.643064	0.685935
RCSOM-A120.21	Felis_chaus	Felidae	Felinae	Domestic_cat	Felis	4.64052	1.6948	1.25092	0.8474	1.33163	1.97727	2.01762	1.17022	1.04916	0.564933	0.968457	1.12987	0.363171	0.605286	0.484228	0.221938	3.02643	1.6948	1.81586	1.81586	0.484228	0.564933	1.85621	1.45269	1.04916	0.484228	0.645638	0.564933	0.544757
BMNH-19.7.7.3494	Felis_chaus	Felidae	Felinae	Domestic_cat	Felis	4.66086	1.82065	1.23804	0.837498	1.38369	2.03913	1.85706	1.20163	1.16522	0.509782	1.1288	1.31087	0.254891	0.655434	0.473369	0.254891	3.02228	1.85706	1.9663	1.78424	0.473369	0.582608	1.78424	1.45652	0.98315	0.473369	0.509782	0.546195	0.557118
BMNH-1909.7.1.15	Felis_chaus	Felidae	Felinae	Domestic_cat	Felis	4.70684	1.88987	1.24803	0.820132	1.28368	2.10382	1.85421	1.24803	1.17671	0.534869	1.17671	1.39066	0.213947	0.6775	0.427895	0.267434	3.10224	1.74724	1.88987	1.81855	0.463553	0.570526	1.7829	1.49763	1.03408	0.534869	0.534869	0.499211	0.52952
BMNH-77.858	Felis_chaus	Felidae	Felinae	Domestic_cat	Felis	4.67829	1.88582	1.1605	0.797847	1.2693	1.92209	1.88582	1.1605	1.12424	0.543987	1.12424	1.30557	0.25386	0.652784	0.435189	0.290126	2.93753	1.77702	1.88582	1.81329	0.471455	0.543987	1.95835	1.52316	1.05171	0.507721	0.543987	0.543987	0.565746
BMNH-32.2.1.76	Felis_chaus	Felidae	Felinae	Domestic_cat	Felis	4.79123	1.91649	1.28995	0.847678	1.3268	2.02706	1.87963	1.17938	1.14252	0.515978	1.06881	1.36366	0.221133	0.6634	0.442267	0.294845	3.05901	1.80592	1.84278	1.80592	0.442267	0.552834	1.87963	1.54793	1.03196	0.479123	0.552834	0.515978	0.550991
BMNH-1936.4.14.35	Felis_chaus	Felidae	Felinae	Domestic_cat	Felis	4.75014	1.89317	1.27359	0.894954	1.20475	2.0997	1.78991	1.23917	1.20475	0.516319	1.1359	1.37685	0.240949	0.654005	0.447477	0.223738	3.09792	1.82433	1.89317	1.78991	0.481898	0.585162	1.82433	1.44569	0.998217	0.481898	0.585162	0.516319	0.547299
BMNH-8.1.13.4	Felis_chaus	Felidae	Felinae	Domestic_cat	Felis	4.61032	1.71357	1.18318	0.734388	1.38718	1.91757	1.99917	1.14238	1.06078	0.489592	1.01998	1.22398	0.244796	0.61199	0.448793	0.367194	2.93755	1.75437	1.87677	1.79517	0.571191	0.652789	1.87677	1.50957	1.01998	0.489592	0.61199	0.530391	0.503872
BMNH-4.6.1.1	Felis_chaus	Felidae	Felinae	Domestic_cat	Felis	4.65025	1.79184	1.23722	0.767931	1.40787	1.96249	2.00515	1.06657	1.06657	0.469291	1.06657	1.23722	0.255977	0.59728	0.469291	0.341303	2.94374	1.70651	1.8345	1.79184	0.469291	0.554617	1.87717	1.53586	1.06657	0.511954	0.639943	0.554617	0.550351
BMNH-22.5.16.27	Felis_chaus	Felidae	Felinae	Domestic_cat	Felis	4.65037	1.74389	1.24564	0.830424	1.45324	1.9515	1.90997	1.16259	1.07955	0.498254	1.03803	1.20411	0.290648	0.622818	0.456733	0.290648	3.03105	1.74389	1.82693	1.74389	0.456733	0.581297	1.86845	1.45324	1.03803	0.498254	0.581297	0.581297	0.552232
BMNH-29.10.19.1	Felis_chaus	Felidae	Felinae	Domestic_cat	Felis	4.86677	1.90615	1.25725	0.892242	1.41948	2.2306	1.94671	1.13558	1.09502	0.446121	1.13558	1.33836	0.243339	0.648903	0.446121	0.365008	3.08229	1.66281	1.78448	1.78448	0.446121	0.56779	1.8656	1.41948	0.973355	0.486677	0.527234	0.527234	0.498844
BMNH-25.6.10.12	Felis_chaus	Felidae	Felinae	Domestic_cat	Felis	4.60743	1.75707	1.28852	0.859013	1.36661	2.06944	1.9523	1.24947	1.17138	0.468553	1.05424	1.28852	0.234276	0.663783	0.429507	0.312368	3.12368	1.71803	1.83516	1.75707	0.468553	0.546645	1.87421	1.5228	1.0152	0.546645	0.585691	0.546645	0.462696
BMNH-12.6.28.11	Felis_chaus	Felidae	Felinae	Domestic_cat	Felis	4.47996	1.78329	1.17436	0.739411	1.47882	2.04425	2.04425	1.17436	1.13086	0.478442	1.08737	1.26135	0.260969	0.652422	0.478442	0.282716	2.87065	1.6528	1.73979	1.73979	0.521937	0.565432	1.91377	1.47882	1.08737	0.521937	0.608927	0.565432	0.49584
BMNH-32.2.1.39	Felis_chaus	Felidae	Felinae	Domestic_cat	Felis	4.72395	1.70587	1.18099	0.743585	1.48717	2.09954	1.96831	1.13725	1.09351	0.524884	1.00603	1.22473	0.218702	0.612364	0.437403	0.306182	2.88686	1.79335	1.88083	1.74961	0.524884	0.612364	1.88083	1.53091	1.04977	0.524884	0.612364	0.524884	0.570811
BMNH-32.2.1.64	Felis_chaus	Felidae	Felinae	Domestic_cat	Felis	4.70373	1.77499	1.15374	0.754371	1.46437	2.08562	2.04124	1.06499	1.02062	0.488123	1.02062	1.24249	0.221874	0.621247	0.488123	0.399373	2.97311	1.77499	1.86374	1.81937	0.488123	0.576872	1.90812	1.41999	1.06499	0.488123	0.576872	0.576872	0.516966
BMNH-32.2.1.59	Felis_chaus	Felidae	Felinae	Domestic_cat	Felis	4.74956	1.83316	1.20822	0.833256	1.37487	2.20813	1.91649	1.20822	1.08323	0.458291	1.08323	1.29155	0.291639	0.624942	0.499953	0.270808	3.2497	1.7915	1.95815	1.74984	0.458291	0.583279	1.83316	1.4582	0.916581	0.499953	0.541616	0.499953	0.535367
BMNH-14.8.22.17	Felis_chaus	Felidae	Felinae	Domestic_cat	Felis	4.57223	1.60028	1.28022	0.868724	1.55456	2.19467	2.0575	1.14306	1.09734	0.502945	0.914446	1.09734	0.228611	0.640112	0.502945	0.320056	3.10912	1.82889	1.96606	1.69172	0.457223	0.59439	1.92034	1.50884	1.00589	0.502945	0.59439	0.502945	0.521234
BMNH-14.7.19.86	Felis_chaus	Felidae	Felinae	Domestic_cat	Felis	4.87877	1.68382	1.29525	0.820325	1.5543	1.94287	1.98605	1.2089	1.16572	0.474925	0.94985	1.12255	0.1727	0.647625	0.43175	0.302225	3.2813	1.8997	1.98605	1.77017	0.474925	0.60445	1.8997	1.5543	1.07937	0.474925	0.60445	0.561275	0.567751
BMNH-1934.3.24.14	Felis_chaus	Felidae	Felinae	Domestic_cat	Felis	4.74517	1.7066	1.2071	0.832486	1.45685	2.03959	1.99797	1.16548	1.12386	0.499492	0.998983	1.2071	0.249746	0.624364	0.457867	0.29137	3.0802	1.74822	1.91472	1.74822	0.499492	0.58274	1.87309	1.5401	1.04061	0.499492	0.624364	0.541116	0.474517
BMNH-67.1429	Felis_margarita	Felidae	Felinae	Domestic_cat	Felis	4.45828	1.79356	1.17863	0.819914	1.63983	2.4085	2.15227	1.12738	1.02489	0.507322	1.12738	1.33236	0.307468	0.563691	0.353588	0.24085	3.27965	1.63983	1.79356	1.53734	0.445828	0.512446	2.04978	1.69107	1.02489	0.481699	0.66618	0.563691	0.538068
BMNH-59.634	Felis_margarita	Felidae	Felinae	Domestic_cat	Felis	4.21911	1.75401	1.23255	0.900709	1.46958	2.4651	2.03845	1.18514	1.13774	0.445614	1.09033	1.27995	0.265472	0.711086	0.383986	0.239399	3.50802	1.80142	1.99104	1.51698	0.464576	0.521463	2.13326	1.6592	0.948114	0.474057	0.568869	0.521463	0.519093
BMNH-2.12.1.5	Felis_nigripes	Felidae	Felinae	Domestic_cat	Felis	4.35361	1.52659	1.18735	0.848106	1.80929	2.3747	2.31816	1.24389	1.07427	0.474939	0.904646	1.13081	0.152659	0.678485	0.418399	0.305318	3.27934	1.80929	1.92237	1.58313	0.469285	0.565404	2.09199	1.58313	1.07427	0.480593	0.735025	0.542788	0.534307
BMNH-39.679	Felis_nigripes	Felidae	Felinae	Domestic_cat	Felis	4.34923	1.44974	1.20812	0.845683	1.81218	2.29543	2.35583	1.20812	1.08731	0.453045	0.906089	1.08731	0.157055	0.664465	0.495329	0.256725	3.20151	1.87258	1.9934	1.63096	0.459085	0.585938	2.11421	1.63096	1.08731	0.440963	0.724871	0.579897	0.558755
BMNH-2.12.1.4	Felis_nigripes	Felidae	Felinae	Domestic_cat	Felis	4.40949	1.54618	1.20259	0.858991	1.77525	2.29064	2.34791	1.20259	1.08806	0.446675	0.916257	1.08806	0.120259	0.687193	0.446675	0.29492	3.26417	1.83251	1.88978	1.60345	0.503941	0.629927	2.06158	1.60345	1.08806	0.481035	0.687193	0.629927	0.544028
HM-NH.35.95	Felis_silvestris	Felidae	Felinae	Domestic_cat	Felis	4.31413	1.60526	1.15378	0.852792	1.70558	2.35772	2.15706	1.10361	1.05345	0.501643	1.05345	1.10361	0.250821	0.652135	0.451478	0.268379	3.0851	1.75575	1.90624	1.60526	0.501643	0.551807	1.95641	1.4046	1.10361	0.451478	0.7023	0.601971	0.474052
BCMAG-Af1371	Felis_silvestris	Felidae	Felinae	Domestic_cat	Felis	4.46049	1.67394	1.21285	0.826945	1.41834	2.37058	2.03479	1.18779	1.15271	0.466096	1.02742	1.25295	0.19546	0.661556	0.456073	0.303213	3.06722	1.75413	1.9546	1.77919	0.526238	0.551297	1.92954	1.57871	1.01238	0.451061	0.626474	0.526238	0.533756
BCMAG-Af1374	Felis_silvestris	Felidae	Felinae	Domestic_cat	Felis	4.32336	1.72618	1.15606	0.781267	1.61532	2.31213	2.05874	1.15079	1.09272	0.464537	1.14551	1.3725	0.216432	0.67569	0.501489	0.245466	2.96142	1.8212	1.93205	1.65755	0.49621	0.475095	2.05347	1.58365	1.08216	0.438143	0.670412	0.527883	0.525244
BCMAG-Af1382	Felis_silvestris	Felidae	Felinae	Domestic_cat	Felis	4.3152	1.46717	1.18795	0.832579	1.57378	2.29467	2.05099	1.16764	1.06611	0.441673	0.913807	1.11687	0.243682	0.649818	0.472133	0.312217	2.86326	1.787	1.92915	1.65501	0.558437	0.609204	1.94438	1.60424	1.05088	0.472133	0.685355	0.558437	0.500055
HM-NH.74.5.15	Felis_silvestris	Felidae	Felinae	Domestic_cat	Felis	4.35059	1.68696	1.24302	0.865678	1.33181	2.35287	1.90893	1.19863	1.10984	0.443937	1.02106	1.19863	0.310756	0.665906	0.488331	0.304097	3.19635	1.77575	2.04211	1.73136	0.443937	0.577119	1.99772	1.46499	1.02106	0.399544	0.577119	0.577119	0.466134
HM-NH.74.5.16	Felis_silvestris	Felidae	Felinae	Domestic_cat	Felis	4.41796	1.65116	1.16027	0.892517	1.3834	2.27592	2.00816	1.16027	1.11565	0.446258	1.07102	1.2049	0.267755	0.669388	0.446258	0.283374	3.16843	1.74041	1.96354	1.69578	0.490884	0.580136	1.91891	1.51728	1.07102	0.446258	0.624762	0.557823	0.488653
HM-NH.74.5.20	Felis_silvestris	Felidae	Felinae	Domestic_cat	Felis	4.36873	1.53898	1.29076	0.843959	1.58863	2.28366	2.08508	1.24112	1.19147	0.446802	0.992894	1.09218	0.198579	0.695025	0.546091	0.253188	3.07797	1.83685	2.03543	1.63827	0.496447	0.595736	1.98579	1.53898	1.04254	0.446802	0.595736	0.570914	0.489
HM-NH.74.5.22	Felis_silvestris	Felidae	Felinae	Domestic_cat	Felis	4.46549	1.64039	1.23029	0.865759	1.32142	2.36945	1.91378	1.23029	1.13916	0.455663	1.04802	1.18472	0.273398	0.683494	0.455663	0.275676	3.2352	1.77708	2.00492	1.64039	0.501229	0.546795	1.95935	1.50369	1.00246	0.501229	0.592361	0.546795	0.462498
HM-NH.74.5.23	Felis_silvestris	Felidae	Felinae	Domestic_cat	Felis	4.36021	1.60171	1.24577	0.845347	1.37925	2.2246	1.86866	1.24577	1.06781	0.44492	1.06781	1.20128	0.311444	0.667379	0.44492	0.331465	3.02545	1.77968	1.95765	1.77968	0.489412	0.533904	1.86866	1.55722	1.06781	0.489412	0.578395	0.533904	0.442695
HM-NH.74.5.27	Felis_silvestris	Felidae	Felinae	Domestic_cat	Felis	4.3276	1.66059	1.15738	0.805134	1.40898	2.11348	2.06316	1.15738	1.10706	0.452888	1.05674	1.2077	0.251604	0.654171	0.452888	0.269217	3.11989	1.81155	2.01284	1.61027	0.503209	0.55353	1.96251	1.40898	1.10706	0.452888	0.704492	0.603851	0.543465
HM-NH.74.5.29	Felis_silvestris	Felidae	Felinae	Domestic_cat	Felis	4.4788	1.56003	1.20777	0.855501	1.61035	2.36521	2.01294	1.20777	1.00647	0.503236	0.956148	1.10712	0.251618	0.603883	0.402589	0.369878	3.01941	1.76133	1.96262	1.711	0.452912	0.503236	1.9123	1.45938	1.10712	0.503236	0.654207	0.603883	0.493171
BRSUVA-Cat-CHAIRO	Felis_silvestris	Felidae	Felinae	Domestic_cat	Felis	4.40932	1.54553	1.31825	0.863681	1.54553	2.36376	2.0001	1.31825	1.18188	0.500026	0.863681	0.954594	0.318198	0.72731	0.445477	0.290924	3.18198	1.81827	2.0001	1.72736	0.454569	0.500026	1.95465	1.54553	1.04551	0.500026	0.590939	0.500026	0.43184
BRSUVA-T.1.543	Felis_silvestris	Felidae	Felinae	Domestic_cat	Felis	4.37511	1.74112	1.25003	0.848236	1.38396	2.27685	1.96434	1.25003	1.1161	0.44644	1.1161	1.25003	0.267864	0.66966	0.44644	0.22322	3.12508	1.87505	2.00898	1.60718	0.491084	0.535728	1.96434	1.5179	1.07146	0.44644	0.625016	0.580372	0.500013
BCMAG-Ab4632	Felis_silvestris	Felidae	Felinae	Domestic_cat	Felis	4.36841	1.52386	1.1683	0.863523	1.52386	2.13341	2.08261	1.1683	1.1175	0.457159	0.863523	1.01591	0.279375	0.685739	0.507955	0.289534	2.94614	1.72705	1.82864	1.67625	0.507955	0.55875	1.98102	1.57466	1.0667	0.533352	0.685739	0.55875	0.495256
BCMAG-Ab4598	Felis_silvestris	Felidae	Felinae	Domestic_cat	Felis	4.3259	1.60549	1.29331	0.87856	1.56981	2.12281	2.05146	1.29331	1.07033	0.499486	1.02573	1.24871	0.267582	0.704632	0.445969	0.260892	3.03259	1.7705	1.87307	1.65009	0.499486	0.490566	1.96227	1.4717	1.10154	0.401372	0.668954	0.557462	0.492796
BCMAG-Af1372	Felis_silvestris	Felidae	Felinae	Domestic_cat	Felis	4.46193	1.69747	1.21248	0.839037	1.45498	2.51226	1.92542	1.21248	1.11548	0.494692	1.01363	1.26098	0.208547	0.678989	0.475293	0.29342	3.20095	1.77507	2.03697	1.69747	0.509242	0.581991	1.96907	1.49378	0.969985	0.436493	0.581991	0.533492	0.484992
BCMAG-Af1373	Felis_silvestris	Felidae	Felinae	Domestic_cat	Felis	4.36594	1.52761	1.207	0.848671	1.53232	2.2867	2.00381	1.17871	0.990116	0.466769	0.942968	1.08441	0.28289	0.565781	0.462054	0.330039	3.11179	1.77749	1.88594	1.65019	0.518632	0.518632	2.02738	1.5559	1.08441	0.471484	0.645933	0.612929	0.518632
BCMAG-Af1383	Felis_silvestris	Felidae	Felinae	Domestic_cat	Felis	4.37574	1.70064	1.19466	0.876085	1.50855	2.26751	2.00984	1.20403	1.11502	0.477865	1.04943	1.26494	0.238932	0.651208	0.524714	0.264699	3.06864	1.68658	1.87398	1.72406	0.482549	0.515344	2.00516	1.54603	1.01195	0.44507	0.623098	0.562194	0.498947
HM-NH.35.92	Felis_silvestris	Felidae	Felinae	Domestic_cat	Felis	4.50238	1.71091	1.26067	0.810429	1.39574	2.34124	1.98105	1.17062	1.08057	0.495262	1.08057	1.26067	0.270143	0.675358	0.450238	0.315167	3.10665	1.75593	1.84598	1.75593	0.495262	0.495262	2.02607	1.44076	0.945501	0.450238	0.630334	0.540286	0.484006
RCSOM-G16.24	Felis_silvestris	Felidae	Felinae	Domestic_cat	Felis	4.36312	1.65988	1.23306	0.853654	1.65988	2.27641	2.13414	1.23306	1.04336	0.426827	1.04336	1.18563	0.284551	0.616528	0.426827	0.260839	3.08264	1.84958	1.94443	1.70731	0.474252	0.569103	1.89701	1.42276	1.04336	0.474252	0.616528	0.569103	0.512193
RCSOM-A120.12	Felis_silvestris	Felidae	Felinae	Domestic_cat	Felis	4.27838	1.5383	1.24987	0.865291	1.68251	2.16323	2.16323	1.24987	1.05758	0.432646	1.00951	1.05758	0.28843	0.624933	0.432646	0.264395	2.98045	1.82673	1.92287	1.63444	0.480717	0.480717	2.01901	1.49022	1.20179	0.480717	0.673004	0.624933	0.490332
RCSOM-A120.13	Felis_silvestris	Felidae	Felinae	Domestic_cat	Felis	4.38656	1.61139	1.29806	0.850456	1.43235	2.23804	2.10376	1.2533	1.11902	0.402847	1.0295	1.20854	0.268565	0.626651	0.402847	0.268565	3.13326	1.79043	1.92472	1.74567	0.447608	0.492369	1.96948	1.47711	1.11902	0.492369	0.716173	0.626651	0.496845
RCSOM-G70.5	Felis_silvestris	Felidae	Felinae	Domestic_cat	Felis	4.32824	1.6783	1.32497	0.839149	1.45747	2.25245	2.11995	1.28081	1.14831	0.441657	1.01581	1.14831	0.220829	0.662486	0.441657	0.264994	3.13577	1.81079	1.98746	1.76663	0.485823	0.529989	1.98746	1.45747	1.10414	0.441657	0.61832	0.61832	0.494656
BCMAG-Ab2797	Felis_silvestris	Felidae	Felinae	Domestic_cat	Felis	4.44634	1.62106	1.25053	0.741057	1.4358	2.26949	2.03791	1.25053	1.11159	0.463161	1.01895	1.20422	0.23158	0.694741	0.463161	0.25937	3.10318	1.76001	1.89896	1.80633	0.463161	0.509477	2.03791	1.66738	1.11159	0.509477	0.602109	0.578951	0.497898
BMNH-1901.11.18.1	Leopardus_colocolo	Felidae	Felinae	Ocelot	Leopardus	4.7844	1.69629	1.34833	0.956881	1.34833	2.04425	2.04425	1.26134	1.17435	0.47844	0.956881	1.17435	0.173978	0.695913	0.434946	0.260967	3.47957	1.87027	2.00075	1.78328	0.521935	0.521935	2.04425	1.47882	1.00038	0.47844	0.608924	0.56543	0.491489
BMNH-1901.12.27.1	Leopardus_colocolo	Felidae	Felinae	Ocelot	Leopardus	4.84412	1.64606	1.26982	0.893576	1.41091	1.88121	2.11636	1.26982	1.22279	0.517333	0.893576	1.12873	0.141091	0.705454	0.470303	0.188121	3.33915	1.88121	1.97527	1.88121	0.517333	0.517333	2.11636	1.59903	1.12873	0.517333	0.658424	0.611394	0.554958
BMNH-1927.11.1.67	Leopardus_colocolo	Felidae	Felinae	Ocelot	Leopardus	4.6771	1.57598	1.27095	0.864248	1.37263	2.23688	2.18604	1.22011	1.11844	0.508381	0.864248	1.0676	0.203352	0.711733	0.457543	0.177933	3.35531	1.88101	1.98269	1.7285	0.508381	0.508381	2.08436	1.57598	1.11844	0.508381	0.660895	0.610057	0.579554
BMNH-1908.4.13.1	Leopardus_colocolo	Felidae	Felinae	Ocelot	Leopardus	4.82922	1.60974	1.38617	0.939015	1.29674	1.83332	2.10161	1.29674	1.20731	0.53658	0.849585	1.11788	0.134145	0.71544	0.44715	0.245933	3.48777	1.92275	2.05689	1.83332	0.491865	0.53658	2.14632	1.56503	1.07316	0.491865	0.62601	0.581295	0.545523
BMNH-1921.6.7.3	Leopardus_colocolo	Felidae	Felinae	Ocelot	Leopardus	4.84987	1.57043	1.15473	0.969974	1.33949	2.17089	2.21708	1.15473	1.10854	0.508082	0.785217	1.06235	0.277135	0.60046	0.508082	0.138568	3.37181	1.75519	1.93995	1.84757	0.461892	0.461892	2.03233	1.61662	1.24711	0.554271	0.692839	0.646649	0.621245
RCSOM-G16.3	Leopardus_geoffroyi	Felidae	Felinae	Ocelot	Leopardus	4.6427	1.54757	1.09827	0.848665	1.34788	2.04678	2.14662	1.09827	1.04835	0.499215	0.798744	0.99843	0.249607	0.599058	0.499215	0.299529	3.09513	1.74725	1.84709	1.79717	0.449293	0.449293	1.99686	1.59749	1.24804	0.599058	0.798744	0.648979	0.549136
BMNH-1913.8.14.1	Leopardus_geoffroyi	Felidae	Felinae	Ocelot	Leopardus	4.82893	1.77474	1.11437	0.949278	1.15564	2.14619	1.81601	1.23819	1.19692	0.536548	1.03182	1.23819	0.247638	0.70164	0.495275	0.227001	3.26056	1.73346	1.93983	1.85728	0.412729	0.412729	2.02237	1.56837	1.15564	0.495275	0.660367	0.536548	0.553057
BMNH-1917.1.25.2	Leopardus_geoffroyi	Felidae	Felinae	Ocelot	Leopardus	4.75366	1.78262	1.18841	0.77704	1.14271	1.82833	2.05687	1.23412	1.14271	0.502791	1.05129	1.27983	0.228541	0.639916	0.502791	0.182833	3.01674	1.73691	1.91975	1.87404	0.457083	0.457083	2.01116	1.55408	1.23412	0.548499	0.685624	0.685624	0.591922
BMNH-1909.12.1.9	Leopardus_geoffroyi	Felidae	Felinae	Ocelot	Leopardus	4.73161	1.67491	1.13056	0.921198	1.17243	2.13551	1.92614	1.21431	1.13056	0.502472	0.879326	1.17243	0.251236	0.711835	0.502472	0.251236	3.14045	1.71678	1.88427	1.88427	0.460599	0.460599	1.96801	1.50742	1.17243	0.544345	0.62809	0.586217	0.552719
BMNH-12.11.15.1	Leopardus_geoffroyi	Felidae	Felinae	Ocelot	Leopardus	4.73933	1.6727	1.11514	0.836352	1.25453	1.90502	2.09088	1.11514	1.06867	0.511104	0.975744	1.1616	0.23232	0.604032	0.511104	0.23232	3.06662	1.76563	1.85856	1.8121	0.511104	0.511104	1.99795	1.62624	1.1616	0.557568	0.69696	0.604032	0.557568
BMNH-1909.12.1.8	Leopardus_geoffroyi	Felidae	Felinae	Ocelot	Leopardus	4.77699	1.63536	1.16197	0.860718	1.0759	1.76447	2.02269	1.24804	1.11893	0.559467	0.860718	1.03286	0.301251	0.645539	0.516431	0.21518	3.05555	1.80751	1.93662	1.85054	0.516431	0.473395	2.10876	1.63536	1.11893	0.559467	0.645539	0.602503	0.546556
BMNH-1921.4.8.1	Leopardus_geoffroyi	Felidae	Felinae	Ocelot	Leopardus	4.67925	1.61174	1.19581	0.831866	1.35178	1.8717	2.23564	1.19581	1.09182	0.519916	0.831866	1.09182	0.259958	0.675891	0.519916	0.207966	3.06751	1.76772	1.8717	1.76772	0.488721	0.441929	1.97568	1.55975	1.2478	0.519916	0.727883	0.571908	0.623899
BMNH-1917.1.25.3	Leopardus_geoffroyi	Felidae	Felinae	Ocelot	Leopardus	4.62773	1.50904	1.15693	0.855124	1.35814	2.01206	2.16296	1.15693	1.05633	0.503014	0.754521	1.05633	0.276658	0.653918	0.503014	0.243962	3.11869	1.76055	1.86115	1.81085	0.553315	0.477863	2.01206	1.55934	1.15693	0.503014	0.754521	0.603617	0.553315
BMNH-1837.5.13.94	Leopardus_geoffroyi	Felidae	Felinae	Ocelot	Leopardus	4.86209	1.80233	1.21552	0.838292	1.29935	1.92807	2.0119	1.21552	1.08978	0.502975	0.964035	1.17361	0.255679	0.628719	0.502975	0.20119	3.18551	1.80233	1.92807	1.80233	0.502975	0.544889	1.88616	1.63467	1.13169	0.502975	0.628719	0.544889	0.551177
BMNH-1903.7.9.1	Leopardus_guigna	Felidae	Felinae	Ocelot	Leopardus	4.75865	1.41626	1.18966	0.906409	1.58622	1.98277	2.20937	1.13301	1.07636	0.509855	0.679807	0.906409	0.283253	0.679807	0.453204	0.283253	2.94583	1.75617	1.92612	1.75617	0.453204	0.453204	1.92612	1.58622	1.18966	0.566505	0.793108	0.679807	0.524018
BCMAG-Ab2160	Leopardus_pardalis	Felidae	Felinae	Ocelot	Leopardus	4.83916	1.7631	1.18166	0.825283	0.937822	2.13823	1.91316	1.23792	1.20041	0.562693	0.975334	1.23792	0.225077	0.712744	0.52518	0.234455	3.15108	1.72559	1.87564	1.95067	0.412641	0.450154	1.98818	1.61305	1.08787	0.562693	0.656475	0.600206	0.549563
BCMAG-Af1355	Leopardus_pardalis	Felidae	Felinae	Ocelot	Leopardus	4.839	1.75964	1.23974	0.999794	1.15976	1.99959	1.9196	1.19975	1.15976	0.439909	0.879818	1.15976	0.259946	0.67986	0.559884	0.229953	3.31932	1.79963	2.03958	1.9196	0.479901	0.479901	2.03958	1.4397	1.11977	0.439909	0.639868	0.519893	0.577881
BCMAG-Af1356	Leopardus_pardalis	Felidae	Felinae	Ocelot	Leopardus	4.94185	1.84041	1.1247	0.903165	1.09061	2.4198	1.77225	1.15878	1.19286	0.511226	0.98837	1.22694	0.20449	0.681634	0.579389	0.269246	3.30593	1.73817	1.90858	1.94266	0.306735	0.443062	2.0449	1.63592	1.1247	0.545307	0.613471	0.613471	0.555532
BCMAG-Af1380	Leopardus_pardalis	Felidae	Felinae	Ocelot	Leopardus	4.72163	1.85431	1.16753	0.906552	0.978665	1.71696	1.75129	1.20187	1.16753	0.515087	0.995834	1.27055	0.309052	0.652443	0.515087	0.23694	3.12486	1.78563	1.92299	1.92299	0.446408	0.480748	2.06035	1.5796	1.13319	0.480748	0.618104	0.583765	0.57518
BCMAG-Af1381	Leopardus_pardalis	Felidae	Felinae	Ocelot	Leopardus	4.7691	1.85855	1.22734	0.946807	1.19228	1.92868	1.89361	1.22734	1.19228	0.561071	1.05201	1.22734	0.210402	0.666272	0.561071	0.206895	3.12096	1.68321	1.82348	1.89361	0.473404	0.45587	1.99882	1.50788	1.12214	0.490937	0.613672	0.596138	0.543538
HM-NH.70.4B	Leopardus_pardalis	Felidae	Felinae	Ocelot	Leopardus	4.88062	1.83962	1.23893	0.825951	0.976124	1.6519	1.9147	1.23893	1.1263	0.563148	0.976124	1.16384	0.300346	0.600692	0.488062	0.202733	3.15363	1.83962	1.95225	1.9147	0.450519	0.450519	2.06488	1.61436	1.16384	0.488062	0.713321	0.600692	0.619463
RCSOM-A127.12	Leopardus_pardalis	Felidae	Felinae	Ocelot	Leopardus	4.64094	1.81925	1.26234	0.779678	1.18808	1.74499	1.93063	1.18808	1.11383	0.556913	1.0767	1.29946	0.29702	0.59404	0.482658	0.241329	3.08158	1.81925	1.93063	1.85638	0.519785	0.556913	1.85638	1.44797	1.03957	0.519785	0.59404	0.519785	0.543918
RCSOM-A127.2	Leopardus_pardalis	Felidae	Felinae	Ocelot	Leopardus	4.85826	1.70798	1.36639	0.948879	1.13865	1.89776	1.8598	1.40434	1.32843	0.455462	0.872968	1.13865	0.265686	0.645237	0.607282	0.132843	3.26414	1.93571	2.08753	1.89776	0.417507	0.493417	2.04958	1.59412	1.1007	0.531372	0.569327	0.531372	0.664215
RCSOM-G70.7	Leopardus_pardalis	Felidae	Felinae	Ocelot	Leopardus	4.65159	1.8994	1.20166	0.930318	1.20166	1.93816	1.86064	1.24042	1.24042	0.465159	1.08537	1.31795	0.271343	0.697738	0.581449	0.232579	3.41116	1.8994	2.05445	1.86064	0.348869	0.387632	2.09321	1.58929	1.08537	0.503922	0.581449	0.465159	0.540747
BMNH-1904.12.4.5	Leopardus_pardalis	Felidae	Felinae	Ocelot	Leopardus	5.16659	1.92481	1.1819	0.877983	0.911752	1.92481	1.92481	1.28321	1.1819	0.540297	1.01306	1.31698	0.202612	0.675372	0.506529	0.202612	3.64701	1.89104	2.12742	1.92481	0.438992	0.438992	2.05988	1.58712	1.08059	0.506529	0.607835	0.540297	0.584197
BMNH-1926.12.4.28	Leopardus_pardalis	Felidae	Felinae	Ocelot	Leopardus	5.11385	1.83474	1.17111	0.858815	1.13207	1.87378	1.91281	1.21015	1.17111	0.468444	0.975926	1.21015	0.234222	0.624592	0.546518	0.195185	3.12296	1.83474	1.99089	1.95185	0.468444	0.468444	2.06896	1.63956	1.17111	0.546518	0.624592	0.546518	0.589459
BMNH-1914.4.25.48	Leopardus_pardalis	Felidae	Felinae	Ocelot	Leopardus	5.25778	1.93007	1.19798	0.931759	0.898482	1.89679	1.79696	1.26453	1.26453	0.465879	1.03159	1.29781	0.23294	0.732096	0.532434	0.216301	3.52737	1.83024	1.99663	2.0299	0.399325	0.432602	2.06318	1.49747	1.09814	0.499156	0.598988	0.565711	0.567374
BMNH-1899.8.1.28	Leopardus_pardalis	Felidae	Felinae	Ocelot	Leopardus	4.68052	1.69858	1.17013	0.905908	1.28337	1.81182	1.92505	1.20788	1.17013	0.4907	0.943654	1.13238	0.339715	0.641685	0.528446	0.150985	3.01969	1.77407	1.88731	1.84956	0.452954	0.4907	2.03829	1.58534	1.17013	0.566192	0.641685	0.603938	0.596389
BMNH-1933.6.12.1	Leopardus_pardalis	Felidae	Felinae	Ocelot	Leopardus	4.97554	1.9034	1.30232	1.00179	0.968394	2.03697	1.76982	1.4025	1.4025	0.567679	0.901609	1.16875	0.333929	0.667858	0.601072	0.200357	3.37268	1.76982	2.00357	2.07036	0.367322	0.400715	1.93679	1.46929	1.00179	0.467501	0.534287	0.500894	0.56434
BMNH-1915.2.15.1	Leopardus_pardalis	Felidae	Felinae	Ocelot	Leopardus	4.91736	1.82972	1.14357	0.876739	1.18169	2.05843	1.86784	1.18169	1.18169	0.533667	1.06733	1.29605	0.266834	0.686144	0.533667	0.228715	3.27824	1.90596	2.05843	1.86784	0.41931	0.41931	2.05843	1.63912	1.06733	0.495548	0.533667	0.457429	0.575598
R-S348	Leopardus_pardalis	Felidae	Felinae	Ocelot	Leopardus	4.95393	1.86238	1.26642	0.893942	0.968437	2.12311	1.86238	1.22917	1.26642	0.558714	1.04293	1.34091	0.260733	0.707704	0.558714	0.270045	3.38953	1.82513	1.86238	1.78788	0.335228	0.335228	2.12311	1.60165	1.04293	0.521466	0.595961	0.521466	0.554989
HM-NH.35.87	Leopardus_tigrinus	Felidae	Felinae	Ocelot	Leopardus	4.65971	1.58737	1.17773	0.81929	1.58737	2.20184	2.30425	1.12652	1.07532	0.512056	0.870496	1.12652	0.230425	0.614468	0.496695	0.261149	3.00065	1.74099	1.7922	1.68979	0.409645	0.435248	2.04823	1.53617	1.22894	0.512056	0.768084	0.665673	0.54534
BMNH-1903.7.1.11	Leopardus_tigrinus	Felidae	Felinae	Ocelot	Leopardus	4.74912	1.54971	1.14979	0.799851	1.29976	1.99963	2.09961	1.0998	1.0498	0.499907	0.899832	1.0998	0.249953	0.649879	0.499907	0.249953	2.99944	1.64969	1.74967	1.84966	0.499907	0.499907	1.84966	1.54971	1.24977	0.599888	0.74986	0.69987	0.517404
BMNH-63.1211	Leopardus_tigrinus	Felidae	Felinae	Ocelot	Leopardus	4.79601	1.59867	1.10253	0.771772	1.43329	2.14994	2.20506	1.04741	0.992278	0.551266	0.937152	1.10253	0.275633	0.661519	0.496139	0.275633	3.25247	1.70892	1.8743	1.76405	0.496139	0.385886	1.92943	1.48842	1.21278	0.606392	0.661519	0.606392	0.512677
BMNH-1884.2.8.3	Leopardus_tigrinus	Felidae	Felinae	Ocelot	Leopardus	4.76976	1.49748	1.10925	0.776473	1.55295	1.94118	2.32942	1.10925	1.05378	0.554623	0.831935	0.998322	0.221849	0.665548	0.554623	0.207984	2.99497	1.77479	1.88572	1.71933	0.499161	0.443699	1.99664	1.55295	1.22017	0.554623	0.776473	0.72101	0.562943
BMNH-29.6.6.1	Leopardus_tigrinus	Felidae	Felinae	Ocelot	Leopardus	4.66079	1.62342	1.15211	0.837895	1.46632	1.88526	2.19947	1.15211	1.04737	0.576053	0.890264	1.09974	0.261842	0.628421	0.523684	0.222566	2.88026	1.72816	1.88526	1.72816	0.523684	0.523684	1.93763	1.46632	1.15211	0.523684	0.68079	0.628421	0.528921
BMNH-1898.7.1.2	Leopardus_tigrinus	Felidae	Felinae	Ocelot	Leopardus	4.77261	1.59087	1.11361	0.848464	1.53784	2.12116	2.06813	1.11361	1.00755	0.53029	0.848464	1.06058	0.265145	0.636348	0.477261	0.318174	2.96963	1.59087	1.74996	1.80299	0.477261	0.477261	1.80299	1.43178	1.21967	0.583319	0.742406	0.689377	0.471958
BMNH-98.3.2.16	Leopardus_wiedii	Felidae	Felinae	Ocelot	Leopardus	4.6758	1.6073	1.16895	0.828006	1.50989	2.43531	2.09437	1.12024	1.07154	0.487062	0.828006	1.02283	0.292237	0.681887	0.487062	0.243531	3.26332	1.6073	1.80213	1.75342	0.487062	0.487062	2.09437	1.5586	1.12024	0.535768	0.681887	0.584474	0.496803
BMNH-1855.12.26.175	Leopardus_wiedii	Felidae	Felinae	Ocelot	Leopardus	4.69608	1.56536	1.1614	0.807928	1.51486	2.32279	2.17131	1.1109	1.0604	0.55545	0.807928	1.00991	0.252477	0.656441	0.504955	0.302973	3.13072	1.66635	1.76734	1.71685	0.454459	0.454459	2.12081	1.66635	1.1614	0.504955	0.656441	0.605946	0.520103
BMNH-1858.5.4.71	Leopardus_wiedii	Felidae	Felinae	Ocelot	Leopardus	4.88912	1.69623	1.29711	0.848113	1.64634	2.49445	2.14523	1.19734	1.14745	0.49889	0.947891	1.19734	0.149667	0.648557	0.49889	0.199556	3.29267	1.796	1.94567	1.74612	0.49889	0.449001	2.14523	1.69623	1.09756	0.449001	0.648557	0.548779	0.576218
BMNH-1914.5.28.9	Leopardus_wiedii	Felidae	Felinae	Ocelot	Leopardus	4.74466	1.61226	1.19768	0.921294	1.42801	2.16504	2.16504	1.15162	1.10555	0.552776	0.7831	1.01342	0.276388	0.644906	0.552776	0.230323	2.9942	1.70439	1.88865	1.79652	0.414582	0.460647	1.98078	1.5662	1.15162	0.460647	0.69097	0.644906	0.575809
BMNH-1908.6.17.9	Leopardus_wiedii	Felidae	Felinae	Ocelot	Leopardus	4.75842	1.64896	1.22494	0.942261	1.64896	2.49699	2.12009	1.17783	1.0836	0.471131	0.848035	1.0836	0.235565	0.659583	0.518244	0.235565	3.10946	1.69607	1.83741	1.7903	0.424018	0.424018	1.93164	1.60184	1.0836	0.518244	0.659583	0.61247	0.551223
BMNH-26.1.12.5	Leopardus_wiedii	Felidae	Felinae	Ocelot	Leopardus	4.64964	1.66059	1.13869	0.854016	1.66059	2.46716	2.08759	1.13869	1.09124	0.569344	0.806571	1.0438	0.284672	0.664235	0.521899	0.237227	3.27373	1.70803	1.85037	1.80292	0.474453	0.427008	2.04015	1.51825	1.09124	0.427008	0.71168	0.569344	0.505293
BMNH-1922.5.29.3	Leopardus_wiedii	Felidae	Felinae	Ocelot	Leopardus	4.63586	1.49378	1.23623	0.824153	1.54529	2.1634	2.26642	1.18472	1.13321	0.515096	0.772644	0.927173	0.257548	0.669625	0.515096	0.257548	3.03907	1.75133	1.85435	1.64831	0.515096	0.463586	2.06038	1.49378	1.13321	0.515096	0.721134	0.618115	0.530549
BMNH-1913.12.18.2	Leopardus_wiedii	Felidae	Felinae	Ocelot	Leopardus	4.68102	1.61067	1.20801	0.805337	1.71134	2.41601	2.21468	1.15767	1.10734	0.503336	0.855671	1.00667	0.201334	0.654337	0.503336	0.251668	3.17102	1.66101	1.76168	1.81201	0.453002	0.453002	2.06368	1.61067	1.15767	0.503336	0.70467	0.654337	0.520953
HM-NH.36.18	Leptailurus_serval	Felidae	Felinae	Caracal	Leptailurus	4.64044	1.71733	1.24232	0.840395	1.20578	1.90002	1.75387	1.20578	1.16924	0.475006	1.09617	1.20578	0.365389	0.694239	0.475006	0.274042	3.10581	1.75387	1.93656	1.82695	0.548084	0.584622	1.86348	1.42502	0.98655	0.475006	0.548084	0.475006	0.511545
RCSOM-A124.3	Leptailurus_serval	Felidae	Felinae	Caracal	Leptailurus	4.68501	1.78477	1.26421	0.8552	1.18984	1.85913	2.04504	1.22703	1.11548	0.520557	1.04111	1.22703	0.409009	0.632105	0.446191	0.223096	2.97461	1.74758	1.82195	1.82195	0.446191	0.557739	1.78477	1.45012	1.04111	0.520557	0.594922	0.520557	0.559598
RCSOM-A124.12	Leptailurus_serval	Felidae	Felinae	Caracal	Leptailurus	4.59646	1.62707	1.13895	0.894886	1.38301	2.19654	1.99316	1.13895	1.09827	0.528796	0.935563	1.09827	0.325413	0.650826	0.528796	0.203383	3.21345	1.66774	1.9118	1.78977	0.447443	0.48812	2.03383	1.62707	1.13895	0.48812	0.650826	0.569473	0.512526
RCSOM-A124.11	Leptailurus_serval	Felidae	Felinae	Caracal	Leptailurus	4.58696	1.76977	1.26412	0.848768	1.228	1.84201	1.91424	1.19189	1.11965	0.505649	1.08353	1.26412	0.397296	0.614002	0.469531	0.288942	2.92554	1.76977	1.87813	1.76977	0.505649	0.577885	1.76977	1.48083	1.0113	0.469531	0.541767	0.505649	0.505649
RCSOM-A124.1	Leptailurus_serval	Felidae	Felinae	Caracal	Leptailurus	4.68371	1.77528	1.28424	0.79321	1.13316	1.81305	1.85082	1.17093	1.09538	0.528807	1.13316	1.32202	0.339947	0.60435	0.453263	0.264403	3.0973	1.77528	1.88859	1.85082	0.528807	0.566578	1.77528	1.51088	1.01984	0.453263	0.60435	0.528807	0.543915
BMNH-99.10.23.3	Leptailurus_serval	Felidae	Felinae	Caracal	Leptailurus	4.59241	1.69955	1.26562	0.867856	1.30178	1.91652	1.91652	1.1933	1.08482	0.506249	1.04866	1.1933	0.361607	0.650892	0.433928	0.253125	3.14598	1.73571	1.88035	1.80803	0.506249	0.54241	1.88035	1.59107	1.0125	0.470089	0.54241	0.54241	0.538794
BMNH-50.2042	Leptailurus_serval	Felidae	Felinae	Caracal	Leptailurus	4.55797	1.66755	1.22287	0.852303	1.00053	2.11223	1.85283	1.18581	1.14876	0.55585	1.00053	1.18581	0.407623	0.66702	0.44468	0.259397	3.18687	1.74166	1.92695	1.77872	0.518793	0.55585	1.85283	1.51932	1.07464	0.481737	0.55585	0.55585	0.463208
BMNH-9.11.2.4	Leptailurus_serval	Felidae	Felinae	Caracal	Leptailurus	4.45544	1.79013	1.27298	0.795614	1.31276	1.86969	1.86969	1.2332	1.07408	0.596711	1.07408	1.19342	0.318246	0.636491	0.477369	0.198904	2.94377	1.71057	1.86969	1.75035	0.55693	0.596711	1.82991	1.51167	1.0343	0.477369	0.596711	0.55693	0.55693
BMNH-9.11.2.5	Leptailurus_serval	Felidae	Felinae	Caracal	Leptailurus	4.51103	1.77219	1.20831	0.805541	1.24859	1.73191	1.97358	1.20831	1.08748	0.523602	1.08748	1.28887	0.322216	0.604156	0.483325	0.241662	2.81939	1.73191	1.85274	1.77219	0.523602	0.523602	1.85274	1.57081	1.12776	0.563879	0.604156	0.523602	0.533671
BMNH-11.1.12.1	Leptailurus_serval	Felidae	Felinae	Caracal	Leptailurus	4.51358	1.70249	1.26697	0.871042	1.38575	2.05883	1.94005	1.14819	1.06901	0.514707	1.02941	1.18778	0.395928	0.633485	0.435521	0.237557	3.3258	1.82127	2.01923	1.74208	0.475114	0.514707	1.90046	1.38575	1.06901	0.475114	0.593892	0.514707	0.49887
BMNH-1937.2.24.27	Leptailurus_serval	Felidae	Felinae	Caracal	Leptailurus	4.54819	1.73264	1.22729	0.866322	1.29948	1.94922	1.94922	1.1551	1.119	0.541451	1.04681	1.26339	0.324871	0.613645	0.433161	0.288774	3.21261	1.69655	1.84093	1.76874	0.505354	0.541451	1.80484	1.51606	1.04681	0.505354	0.577548	0.541451	0.476477
BMNH-66.36	Leptailurus_serval	Felidae	Felinae	Caracal	Leptailurus	4.41105	1.74218	1.22323	0.815488	1.22323	1.89045	1.89045	1.18616	1.11203	0.556015	1.03789	1.2603	0.333609	0.667218	0.444812	0.24094	3.07661	1.74218	1.89045	1.77925	0.518947	0.556015	1.89045	1.55684	1.07496	0.556015	0.593082	0.481879	0.49856
BMNH-70.679	Leptailurus_serval	Felidae	Felinae	Caracal	Leptailurus	4.645	1.66446	1.19996	0.890292	1.35479	1.97413	1.97413	1.16125	1.04513	0.503208	1.00642	1.23867	0.348375	0.619333	0.425792	0.23225	3.09667	1.74188	1.858	1.66446	0.541917	0.580625	1.858	1.50963	1.04513	0.541917	0.580625	0.541917	0.538046
RCSOM-A122.2	Lynx_canadensis	Felidae	Felinae	Lynx	Lynx	4.40982	1.77087	1.28475	0.972244	1.38892	1.94449	1.97921	1.18058	1.14586	0.590291	0.972244	1.25003	0.381953	0.659737	0.416676	0.243061	3.0209	1.84032	1.90976	1.73615	0.486122	0.486122	1.8056	1.49309	1.04169	0.416676	0.555568	0.486122	0.562512
RCSOM-A122.3	Lynx_canadensis	Felidae	Felinae	Lynx	Lynx	4.26441	1.69935	1.28253	0.99396	1.28253	1.92379	1.92379	1.18634	1.12221	0.577138	0.961896	1.2184	0.448885	0.673327	0.416822	0.224442	2.94982	1.76348	1.8276	1.69935	0.480948	0.577138	1.79554	1.44284	1.02602	0.480948	0.545075	0.545075	0.525837
RCSOM-G16.32	Lynx_canadensis	Felidae	Felinae	Lynx	Lynx	4.37298	1.68441	1.32809	1.06895	1.2633	2.04072	1.84637	1.2633	1.16613	0.615456	0.93938	1.16613	0.453494	0.712633	0.421102	0.259139	3.23924	1.78158	1.87876	1.7168	0.421102	0.485886	1.81398	1.39287	1.00417	0.421102	0.518279	0.518279	0.524757
BMNH-62.12.12.29	Lynx_canadensis	Felidae	Felinae	Lynx	Lynx	4.29274	1.71012	1.25641	0.907408	1.32621	1.84972	1.95442	1.22151	1.15171	0.593305	0.977209	1.22151	0.383903	0.698006	0.453704	0.209402	3.03633	1.81482	1.88462	1.67522	0.453704	0.488604	1.81482	1.43091	1.08191	0.488604	0.593305	0.558405	0.56015
BMNH-1989.377	Lynx_canadensis	Felidae	Felinae	Lynx	Lynx	4.35783	1.6553	1.2837	0.979668	1.35127	2.0269	1.95934	1.21614	1.14858	0.540506	0.912105	1.14858	0.371598	0.675633	0.439162	0.20269	3.10791	1.85799	1.95934	1.68908	0.472943	0.574288	1.85799	1.48639	1.04723	0.472943	0.574288	0.506725	0.562465
BMNH-63.2.24.40	Lynx_canadensis	Felidae	Felinae	Lynx	Lynx	4.25471	1.64911	1.28631	0.989467	1.41824	2.0449	1.94595	1.22034	1.15438	0.59368	0.89052	1.05543	0.461751	0.692627	0.428769	0.181402	3.03437	1.84701	1.94595	1.68209	0.461751	0.527716	1.84701	1.4842	1.05543	0.494734	0.560698	0.527716	0.535961
BMNH-85.804	Lynx_canadensis	Felidae	Felinae	Lynx	Lynx	4.28927	1.67549	1.30689	0.971787	1.30689	2.01059	1.91006	1.20636	1.13934	0.536158	0.938277	1.20636	0.368609	0.670198	0.435629	0.201059	3.18344	1.80953	1.91006	1.64198	0.536158	0.569668	1.87655	1.47444	1.03881	0.502648	0.536158	0.536158	0.527781
BCMAG-Ab4458	Lynx_canadensis	Felidae	Felinae	Lynx	Lynx	4.44316	1.60637	1.29877	1.02534	1.16206	1.94815	1.94815	1.19624	1.19624	0.615207	0.92281	1.16206	0.444316	0.717741	0.512672	0.186271	3.17857	1.8798	1.94815	1.67473	0.478494	0.512672	1.91398	1.43548	1.02534	0.444316	0.54685	0.478494	0.529761
RCSOM-A122.1	Lynx_lynx	Felidae	Felinae	Lynx	Lynx	4.39002	1.80412	1.26288	1.02233	1.23281	2.19501	1.71391	1.20274	1.14261	0.571304	1.08247	1.32302	0.360823	0.691578	0.511166	0.21048	3.03693	1.71391	1.86425	1.74398	0.451029	0.511166	1.95446	1.5335	0.992264	0.451029	0.511166	0.481098	0.542738
RCSOM-A122.11	Lynx_lynx	Felidae	Felinae	Lynx	Lynx	4.28398	1.74532	1.33279	0.951995	1.36453	1.90399	1.84052	1.33279	1.20586	0.539464	1.01546	1.26933	0.444264	0.666397	0.539464	0.126933	3.07812	1.96746	2.03092	1.71359	0.444264	0.539464	1.90399	1.45973	0.983728	0.475998	0.507731	0.475998	0.61245
BMNH-83.4.21.1	Lynx_lynx	Felidae	Felinae	Lynx	Lynx	4.30414	1.83155	1.31261	0.976826	1.25156	1.98418	1.86208	1.25156	1.15998	0.549465	1.00735	1.25156	0.457887	0.641042	0.488413	0.183155	3.11363	1.83155	1.95365	1.70945	0.457887	0.518939	1.92313	1.43471	0.976826	0.457887	0.518939	0.488413	0.572359
BMNH-85.803	Lynx_lynx	Felidae	Felinae	Lynx	Lynx	4.21739	1.74868	1.26865	0.857194	1.30293	1.9544	1.92011	1.26865	1.16578	0.548604	0.994345	1.23436	0.411453	0.582892	0.582892	0.102863	2.94875	1.92011	1.98869	1.71439	0.514316	0.548604	1.98869	1.57724	1.09721	0.480028	0.548604	0.582892	0.618894
BMNH-1230c	Lynx_lynx	Felidae	Felinae	Lynx	Lynx	4.36266	1.78068	1.30583	1.00905	1.24647	2.10713	1.84003	1.27615	1.18712	0.534203	1.00905	1.27615	0.474847	0.682593	0.504525	0.178068	3.20522	1.81035	1.89939	1.72132	0.474847	0.474847	1.89939	1.45422	0.979372	0.445169	0.504525	0.445169	0.575752
BMNH-55.12.26.176	Lynx_lynx	Felidae	Felinae	Lynx	Lynx	4.45884	1.84299	1.30793	0.891768	1.1593	1.96189	1.72408	1.24848	1.21875	0.564786	1.01067	1.33765	0.47561	0.653963	0.47561	0.193216	3.06174	1.87271	1.93216	1.75381	0.505335	0.594512	1.90244	1.48628	0.921494	0.416158	0.505335	0.445884	0.561814
BMNH-69.10.19.16	Lynx_lynx	Felidae	Felinae	Lynx	Lynx	4.3551	1.77884	1.28813	0.920092	1.16545	2.0242	1.77884	1.25746	1.16545	0.674734	0.981432	1.28813	0.460046	0.644064	0.490716	0.199353	3.0363	1.80951	1.87085	1.71751	0.429376	0.521386	1.90152	1.50282	0.981432	0.490716	0.521386	0.460046	0.548988
BMNH-58.5.4.63	Lynx_lynx	Felidae	Felinae	Lynx	Lynx	4.43119	1.75991	1.31993	0.879953	1.09994	1.75991	1.79133	1.2885	1.19422	0.565684	1.00566	1.22565	0.439977	0.659965	0.534257	0.188561	3.01698	1.82276	1.91704	1.75991	0.534257	0.534257	1.94847	1.60277	0.974234	0.439977	0.534257	0.502831	0.532686
BMNH-42.41	Lynx_lynx	Felidae	Felinae	Lynx	Lynx	4.28261	1.70131	1.29065	0.938654	1.20265	2.11197	1.75998	1.23198	1.17332	0.527993	0.967987	1.23198	0.49866	0.703991	0.49866	0.24933	3.13862	1.81864	1.93597	1.70131	0.469327	0.557326	1.90664	1.46665	0.967987	0.469327	0.49866	0.410661	0.49866
BMNH-95.9.4.1	Lynx_pardinus	Felidae	Felinae	Lynx	Lynx	4.31155	1.73115	1.27387	1.01256	1.37186	2.05779	1.86181	1.17588	1.14321	0.620602	1.01256	1.30653	0.424623	0.620602	0.457286	0.19598	3.00502	1.69849	1.76382	1.76382	0.522613	0.555276	1.86181	1.46985	0.979899	0.457286	0.555276	0.489949	0.493216
BMNH-4.12.12.1	Lynx_pardinus	Felidae	Felinae	Lynx	Lynx	4.34271	1.72431	1.2134	0.989882	1.3092	2.13942	1.85204	1.14954	1.11761	0.57477	0.989882	1.2134	0.415112	0.670565	0.447044	0.207556	3.1293	1.72431	1.82011	1.75624	0.510907	0.542839	1.9159	1.50079	0.989882	0.478975	0.57477	0.510907	0.488555
BMNH-39.3664	Lynx_pardinus	Felidae	Felinae	Lynx	Lynx	4.23263	1.68617	1.23882	0.997937	1.4797	2.09911	1.96146	1.17	1.06676	0.584998	1.03235	1.23882	0.412939	0.619409	0.447351	0.223676	3.09705	1.72058	1.75499	1.68617	0.516174	0.550586	1.89264	1.51411	0.997937	0.447351	0.584998	0.481763	0.481763
BMNH-1903.3.16.1	Lynx_pardinus	Felidae	Felinae	Lynx	Lynx	4.44941	1.85659	1.21639	1.02433	1.28041	1.82458	1.82458	1.18438	1.12036	0.640203	0.960305	1.2484	0.448142	0.640203	0.480152	0.192061	3.10499	1.69654	1.82458	1.72855	0.512163	0.576183	1.95262	1.47247	0.992315	0.480152	0.512163	0.512163	0.480152
BMNH-19.4.2.1	Lynx_rufus	Felidae	Felinae	Lynx	Lynx	4.59243	1.74787	1.23379	0.822526	1.23379	2.09059	1.81641	1.23379	1.16524	0.54835	0.993885	1.16524	0.308447	0.685438	0.445535	0.222767	3.22156	1.98777	1.9535	1.88495	0.479807	0.54835	1.98777	1.54224	1.06243	0.445535	0.582622	0.514078	0.507224
BMNH-1227.a	Lynx_rufus	Felidae	Felinae	Lynx	Lynx	4.68717	1.70442	1.23958	0.813476	1.39453	2.09179	1.97558	1.23958	1.16211	0.542317	0.929686	1.16211	0.348632	0.697265	0.426106	0.193685	3.06022	1.7819	1.89811	1.85937	0.464843	0.50358	1.89811	1.54948	1.08463	0.50358	0.619791	0.542317	0.522949
BMNH-43.5.27.5	Lynx_rufus	Felidae	Felinae	Lynx	Lynx	4.50546	1.68955	1.20146	0.863546	1.53937	2.17764	1.91482	1.239	1.16391	0.563182	0.938637	1.16391	0.300364	0.713364	0.488091	0.225273	3.00364	1.76464	1.83973	1.80218	0.488091	0.525637	1.87727	1.50182	1.05127	0.450546	0.638273	0.488091	0.50311
BMNH-94.5.9.2	Lynx_rufus	Felidae	Felinae	Lynx	Lynx	4.49675	1.68171	1.20645	0.840856	1.53548	2.2301	2.0473	1.20645	1.09677	0.511826	0.877415	1.09677	0.329031	0.658062	0.438708	0.237633	3.18063	1.82795	1.93763	1.82795	0.475267	0.511826	1.97418	1.57204	1.02365	0.475267	0.584944	0.548385	0.520965
BMNH-82.10.26.10	Lynx_rufus	Felidae	Felinae	Lynx	Lynx	4.4988	1.64841	1.20197	0.892891	1.33934	2.06052	1.78578	1.23631	1.13328	0.583813	0.927233	1.13328	0.412103	0.686839	0.446445	0.274736	3.15946	1.7171	1.88881	1.75144	0.446445	0.549471	1.88881	1.4767	1.03026	0.480787	0.583813	0.515129	0.467051
BMNH-88.11.25.1	Lynx_rufus	Felidae	Felinae	Lynx	Lynx	4.491	1.64904	1.26309	0.877149	1.43852	2.17533	1.92973	1.22801	1.12275	0.596462	0.912235	1.15784	0.385946	0.666633	0.456118	0.210516	3.08757	1.64904	1.7543	1.7543	0.456118	0.491204	1.9999	1.61395	1.08767	0.456118	0.631547	0.561376	0.471906
BMNH-57.6.22.6	Lynx_rufus	Felidae	Felinae	Lynx	Lynx	4.4502	1.68677	1.2561	0.82544	1.36377	2.15332	1.93799	1.22022	1.14844	0.550532	0.968994	1.14844	0.287109	0.681885	0.430664	0.179443	3.08643	1.75855	1.9021	1.75855	0.502442	0.53833	2.08154	1.5791	1.11255	0.53833	0.610108	0.574219	0.513208
BMNH-13.8.2.1	Lynx_rufus	Felidae	Felinae	Lynx	Lynx	4.36845	1.63817	1.24813	0.897093	1.52116	2.22323	1.98921	1.20913	1.01411	0.507053	0.936097	1.13112	0.312032	0.663069	0.468049	0.273028	3.15933	1.71618	1.83319	1.71618	0.507053	0.507053	1.9112	1.52116	1.01411	0.468049	0.624065	0.546057	0.516804
BMNH-1938.11.30.22	Neofelis_diardi	Felidae	Felinae	Panthera	Neofelis	4.8134	1.91863	1.21177	0.875164	0.976144	1.68301	1.78399	1.14445	1.11078	0.538562	1.14445	1.34641	0.403922	0.572223	0.471242	0.353432	3.23137	1.78399	1.91863	2.01961	0.403922	0.403922	1.91863	1.48105	1.0098	0.471242	0.572223	0.504902	0.602517
BMNH-1938.11.30.24	Neofelis_diardi	Felidae	Felinae	Panthera	Neofelis	5.0459	2.12626	1.1742	0.825116	0.888587	1.23767	1.74544	1.23767	1.23767	0.60297	1.14247	1.45982	0.412558	0.60297	0.507764	0.238014	3.26873	1.80891	1.90411	2.12626	0.444293	0.412558	2.06279	1.6185	1.04726	0.476029	0.539499	0.571234	0.480789
BMNH-1903.4.9.2	Neofelis_diardi	Felidae	Felinae	Panthera	Neofelis	4.91719	1.9534	1.17878	0.875664	1.01038	1.51557	1.78501	1.1451	1.1451	0.505191	1.11142	1.3135	0.437832	0.572549	0.505191	0.303114	3.19954	1.78501	1.88604	1.98708	0.404152	0.437832	1.91972	1.51557	0.976702	0.471511	0.572549	0.53887	0.634856
BMNH-30.3.3.5	Neofelis_diardi	Felidae	Felinae	Panthera	Neofelis	4.85341	1.9482	1.23044	0.922832	0.99119	1.60641	1.81149	1.16209	1.19626	0.512685	1.05955	1.2988	0.444327	0.581043	0.512685	0.307611	3.38372	1.84566	1.91402	1.9482	0.375969	0.375969	2.01656	1.53805	0.957011	0.444327	0.581043	0.546864	0.586169
BMNH-1938.11.30.23	Neofelis_diardi	Felidae	Felinae	Panthera	Neofelis	5.25	2.19895	1.23691	0.879582	0.879582	1.53927	1.56675	1.09948	1.15445	0.604712	1.20942	1.40183	0.467278	0.577226	0.522252	0.371074	3.43587	1.78665	1.92409	2.08901	0.412304	0.35733	2.06152	1.48429	0.962043	0.439791	0.494765	0.467278	0.507134
BMNH-39.336	Neofelis_diardi	Felidae	Felinae	Panthera	Neofelis	4.71274	1.8851	1.21185	0.875224	1.00987	1.38016	1.85144	1.11086	1.11086	0.504937	1.0772	1.3465	0.437612	0.572262	0.504937	0.286131	3.19793	1.81777	1.95242	1.95242	0.437612	0.40395	1.98609	1.58214	1.0772	0.504937	0.605924	0.538599	0.575628
BMNH-55.1644	Neofelis_nebulosa	Felidae	Felinae	Panthera	Neofelis	5.02241	1.94118	1.17087	0.862746	0.862746	1.35574	1.7563	1.26331	1.20168	0.492998	1.04762	1.32493	0.431373	0.647059	0.492998	0.32353	3.26611	1.78712	1.84874	2.15686	0.400561	0.400561	1.91037	1.54062	1.07843	0.462185	0.585435	0.554622	0.600841
BMNH-43.65	Neofelis_nebulosa	Felidae	Felinae	Panthera	Neofelis	5.09725	1.88113	1.21363	0.879883	0.849542	1.27431	1.6384	1.27431	1.27431	0.546134	1.00125	1.21363	0.485453	0.667498	0.546134	0.318578	3.09476	1.75977	1.94181	2.1542	0.424771	0.36409	2.03283	1.45636	1.03159	0.485453	0.546134	0.515794	0.615918
BMNH-47.685	Neofelis_nebulosa	Felidae	Felinae	Panthera	Neofelis	4.99217	2.08007	1.18861	0.772597	0.772597	1.06975	1.72349	1.30747	1.27776	0.594305	1.1589	1.39662	0.386299	0.683451	0.534875	0.326868	3.09039	1.7532	1.90178	2.08007	0.386299	0.356583	1.96121	1.57491	1.06975	0.50516	0.594305	0.56459	0.600248
BMNH-58.6.24.49	Neofelis_nebulosa	Felidae	Felinae	Panthera	Neofelis	5.20336	2.02353	1.21412	0.867227	0.838319	1.50319	1.67664	1.27193	1.27193	0.549243	1.09849	1.32975	0.404706	0.664874	0.491428	0.289076	3.46891	1.82118	1.93681	2.11025	0.375798	0.404706	1.9079	1.41647	1.01176	0.491428	0.549243	0.491428	0.604168
BMNH-30.3.3.4	Neofelis_nebulosa	Felidae	Felinae	Panthera	Neofelis	5.06398	1.93528	1.22568	0.870876	0.870876	1.3547	1.77401	1.22568	1.22568	0.548329	1.0644	1.25793	0.48382	0.612839	0.48382	0.290292	3.25772	1.83852	1.96754	2.03204	0.354801	0.451565	1.90303	1.45146	1.09666	0.48382	0.580584	0.516075	0.590261
BMNH-1977.17	Neofelis_nebulosa	Felidae	Felinae	Panthera	Neofelis	5.01635	2.04614	1.15508	0.825058	0.825058	1.3861	1.81513	1.25409	1.22109	0.561039	1.12208	1.32009	0.462032	0.627044	0.495035	0.297021	3.33323	1.81513	1.91413	2.11215	0.42903	0.396028	1.84813	1.4521	0.99007	0.462032	0.528037	0.528037	0.638595
RCSOM-G16.4	Otocolobus_manul	Felidae	Felinae	Leopard_cat	Otocolobus	3.91968	1.52176	1.19896	0.876164	1.84456	2.53626	2.12124	1.15285	1.06062	0.461139	0.922278	1.15285	0.322797	0.645595	0.415025	0.276683	3.18186	1.89067	1.9829	1.52176	0.461139	0.507253	2.16735	1.47564	0.968392	0.507253	0.645595	0.553367	0.470362
BMNH-79.11.21.540	Otocolobus_manul	Felidae	Felinae	Leopard_cat	Otocolobus	4.07738	1.57834	1.2276	0.833013	1.70987	2.54288	2.1483	1.18375	1.09607	0.569956	0.920698	1.18375	0.284978	0.701484	0.429659	0.192908	3.15668	1.8414	1.97292	1.57834	0.48227	0.526113	2.19214	1.62218	1.05223	0.416506	0.569956	0.569956	0.523921
BMNH-79.526	Otocolobus_manul	Felidae	Felinae	Leopard_cat	Otocolobus	4.08718	1.53819	1.23055	0.878964	1.71398	2.4611	2.06557	1.1866	1.09871	0.439482	0.966861	1.14265	0.290058	0.703171	0.395534	0.268084	3.07637	1.75793	1.88977	1.62608	0.48343	0.527379	2.24136	1.53819	1.05476	0.439482	0.659223	0.571327	0.48343
CM.24406	Panthera_atrox	Felidae	Felinae	Panthera	Panthera	4.33539	2.12922	1.32114	0.987649	0.897863	1.44941	1.41093	1.41093	1.35962	0.705464	1.10309	1.29549	0.577198	0.71829	0.615677	0.160333	3.12969	1.70594	1.83421	2.23183	0.551544	0.538718	1.9753	1.3981	0.910689	0.436105	0.397625	0.397625	0.507292
BCMAG-Aa1894	Panthera_leo	Felidae	Felinae	Panthera	Panthera	4.42176	2.04199	1.35109	0.951906	0.936553	1.36645	1.50463	1.36645	1.35109	0.721606	1.04403	1.1515	0.50666	0.73696	0.64484	0.268683	3.48521	1.8424	1.94987	2.22623	0.522013	0.614133	1.82705	1.50463	0.813726	0.353127	0.36848	0.337773	0.491307
BCMAG-Ab4139	Panthera_leo	Felidae	Felinae	Panthera	Panthera	4.61964	2.18107	1.19656	0.939074	0.878488	1.37832	1.45405	1.25715	1.242	0.696732	1.15112	1.36317	0.484683	0.681586	0.560415	0.242342	3.12015	1.81756	1.89329	2.19622	0.530122	0.514976	1.78727	1.42376	0.878488	0.499829	0.424098	0.393805	0.545268
BCMAG-Ab4172	Panthera_leo	Felidae	Felinae	Panthera	Panthera	4.5882	2.06919	1.22952	0.877156	0.929636	1.42444	1.43944	1.2745	1.25951	0.779695	1.04959	1.21452	0.449824	0.734712	0.674736	0.30738	3.25373	1.75431	1.94924	2.24912	0.524794	0.539789	1.75431	1.37946	0.839671	0.449824	0.374853	0.389847	0.494806
BCMAG-Ab4186	Panthera_leo	Felidae	Felinae	Panthera	Panthera	4.5501	2.11041	1.30217	0.868111	0.823209	1.43687	1.49674	1.36204	1.3321	0.763339	1.04772	1.2423	0.449023	0.778307	0.6436	0.254446	3.29284	1.81106	1.9757	2.17028	0.52386	0.568763	1.76616	1.43687	0.838177	0.434056	0.404121	0.359219	0.493925
BCMAG-Af1352	Panthera_leo	Felidae	Felinae	Panthera	Panthera	4.85012	2.21761	1.18749	0.872736	0.8012	1.35918	1.50225	1.30195	1.28764	0.715357	1.05873	1.33056	0.443522	0.672436	0.629514	0.257529	3.33357	1.83131	2.01731	2.30345	0.486443	0.572286	1.88854	1.4021	0.858429	0.429214	0.414907	0.386293	0.543672
BCMAG-Af1367	Panthera_leo	Felidae	Felinae	Panthera	Panthera	4.86253	2.24523	1.19318	0.885263	0.833943	1.35997	1.34714	1.30865	1.29582	0.782624	1.1162	1.3728	0.461876	0.769794	0.654325	0.333577	3.33577	1.77053	1.96297	2.38636	0.526026	0.538856	1.84751	1.33431	0.795454	0.410557	0.346407	0.346407	0.474706
BCMAG-Ab2183	Panthera_leo	Felidae	Felinae	Panthera	Panthera	4.47002	2.1198	1.32104	0.87557	0.87557	1.39784	1.35176	1.35176	1.32104	0.69124	0.998457	1.21351	0.460826	0.752683	0.645157	0.222733	3.22578	1.93547	2.05836	2.19661	0.506909	0.52227	1.88939	1.47464	0.937014	0.476187	0.384022	0.399383	0.519198
HM-NH.23.20	Panthera_leo	Felidae	Felinae	Panthera	Panthera	4.86789	2.22377	1.31528	0.922052	0.942391	1.58647	1.24748	1.32884	1.2068	0.677979	1.05765	1.24748	0.447466	0.677979	0.583062	0.298311	3.26786	1.73563	1.8441	2.19665	0.488145	0.542383	1.89834	1.46443	0.894932	0.474585	0.420347	0.366109	0.488145
BRSUVA-LionL-Bullet	Panthera_leo	Felidae	Felinae	Panthera	Panthera	4.93851	2.24715	1.34568	0.940669	0.718567	1.47633	1.37181	1.39794	1.34568	0.757761	1.09745	1.33261	0.470335	0.757761	0.600983	0.307024	3.20089	1.77682	1.8944	2.31248	0.444205	0.522594	1.80295	1.42407	0.83615	0.444205	0.365816	0.365816	0.483399
BRSUVA-LionL-noP3	Panthera_leo	Felidae	Felinae	Panthera	Panthera	4.85843	2.09504	1.27245	0.925416	0.938269	1.32386	1.40098	1.38812	1.2853	0.745474	0.976828	1.22104	0.424149	0.719768	0.604091	0.289193	3.05901	1.7223	1.86369	2.23642	0.526973	0.552679	1.85083	1.4781	0.874004	0.411296	0.437002	0.411296	0.501267
BRSUVA-LionS-Red	Panthera_leo	Felidae	Felinae	Panthera	Panthera	4.63672	2.17298	1.27012	0.918162	0.933465	1.53027	1.53027	1.31603	1.33134	0.749832	1.05589	1.31603	0.459081	0.811043	0.673319	0.267797	3.13705	1.77511	1.94344	2.14238	0.459081	0.581503	1.79042	1.39255	0.79574	0.413173	0.39787	0.321357	0.489686
BMNH-77.857	Panthera_onca	Felidae	Felinae	Panthera	Panthera	4.91523	2.06279	1.28924	1.01528	0.9347	1.53097	1.4504	1.40205	1.36982	0.676852	1.07974	1.32147	0.596274	0.725198	0.580159	0.193386	3.28757	1.78882	1.96609	2.03056	0.402888	0.46735	1.90163	1.4504	0.886354	0.402888	0.419003	0.419003	0.527783
BMNH-89.370	Panthera_onca	Felidae	Felinae	Panthera	Panthera	4.85393	2.06292	1.26549	0.970786	0.901444	1.52552	1.54286	1.3695	1.38684	0.693419	1.05746	1.35217	0.468058	0.72809	0.606741	0.234029	3.38042	1.75088	1.92424	2.11493	0.450722	0.433387	2.08026	1.50819	0.814767	0.38138	0.398716	0.433387	0.530465
BMNH-1990.542	Panthera_onca	Felidae	Felinae	Panthera	Panthera	5.02513	2.12674	1.27981	0.903393	0.903393	1.35509	1.5433	1.29863	1.39273	0.639904	1.11042	1.35509	0.489338	0.677545	0.602262	0.178797	3.33126	1.80679	1.97617	2.10792	0.489338	0.489338	2.14556	1.59976	0.884573	0.432876	0.395235	0.395235	0.558975
BMNH-1935.3.6.2	Panthera_onca	Felidae	Felinae	Panthera	Panthera	4.93858	2.07421	1.126	0.869191	0.908699	1.58035	1.58035	1.28403	1.28403	0.671647	1.126	1.32354	0.414841	0.651893	0.572876	0.246929	3.33848	1.67912	1.87666	2.05445	0.45435	0.414841	2.0347	1.50133	0.987717	0.414841	0.513613	0.513613	0.517564
BMNH-1926.12.4.29	Panthera_onca	Felidae	Felinae	Panthera	Panthera	4.93813	2.11012	1.1312	0.826647	0.891908	1.26172	1.56628	1.26172	1.26172	0.630862	1.1312	1.34874	0.478585	0.630862	0.5656	0.228416	3.35009	1.80557	1.89259	2.00136	0.478585	0.500339	2.06662	1.58803	0.978924	0.435077	0.456831	0.500339	0.555811
BMNH-1845.8.25.21	Panthera_onca	Felidae	Felinae	Panthera	Panthera	4.8392	2.10576	1.29585	0.890898	0.951642	1.61982	1.61982	1.2756	1.2756	0.708669	1.05288	1.3566	0.506192	0.647926	0.52644	0.202477	3.5231	1.80204	2.02477	2.06526	0.425202	0.465697	2.08551	1.53882	0.890898	0.384706	0.445449	0.445449	0.515304
BMNH-1936.5.26.3	Panthera_onca	Felidae	Felinae	Panthera	Panthera	4.74547	2.03991	1.26689	0.901854	1.07364	1.48162	1.56751	1.37425	1.33131	0.665654	1.07364	1.33131	0.450927	0.665654	0.622709	0.214727	3.26385	1.76076	1.93255	1.97549	0.450927	0.493873	1.8896	1.46015	0.858909	0.429454	0.429454	0.450927	0.538965
BMNH-1934.9.10.64	Panthera_onca	Felidae	Felinae	Panthera	Panthera	4.81295	2.01074	1.26206	0.834244	0.748681	1.21928	1.66849	1.32623	1.34763	0.663117	1.13372	1.36902	0.49199	0.641726	0.620335	0.139041	3.37976	1.79683	1.94657	2.03213	0.513381	0.513381	2.05352	1.54014	0.98398	0.449208	0.513381	0.49199	0.575415
BMNH-1874.4.8.2	Panthera_onca	Felidae	Felinae	Panthera	Panthera	4.7388	2.05684	1.14941	0.887265	0.90743	1.39139	1.57288	1.25024	1.25024	0.625118	1.14941	1.41156	0.443632	0.625118	0.564623	0.221816	3.30708	1.75436	1.89552	1.99635	0.483963	0.483963	2.01651	1.59304	0.94776	0.423467	0.463797	0.524293	0.570672
BMNH-1928.5.2.139	Panthera_onca	Felidae	Felinae	Panthera	Panthera	4.69955	2.10877	1.24518	0.863592	0.903759	1.32551	1.56652	1.38576	1.3456	0.702924	1.00418	1.26526	0.441838	0.642673	0.642673	0.174727	3.1732	1.8276	1.9481	2.08869	0.461921	0.441838	2.04852	1.62677	0.943927	0.441838	0.482005	0.482005	0.605519
BMNH-1870.3.10.19	Panthera_onca	Felidae	Felinae	Panthera	Panthera	4.72884	2.17271	1.19286	0.830743	0.873345	1.44847	1.57628	1.29937	1.25676	0.660334	1.10766	1.34197	0.426022	0.702936	0.596431	0.244963	3.30167	1.74669	1.9384	2.0023	0.489925	0.468624	1.9171	1.49108	0.95855	0.404721	0.489925	0.468624	0.536788
BMNH-1845.8.25.23	Panthera_onca	Felidae	Felinae	Panthera	Panthera	4.9203	2.21414	1.19223	0.908363	0.927287	1.53286	1.58964	1.34362	1.30577	0.719121	1.1733	1.43824	0.548803	0.6245	0.567727	0.217629	3.38744	1.70318	1.9492	2.08167	0.416333	0.416333	2.02489	1.41932	0.85159	0.435257	0.454182	0.416333	0.509062
BMNH-1845.8.25.22	Panthera_onca	Felidae	Felinae	Panthera	Panthera	5.01025	2.16608	1.26198	0.904105	0.92294	1.52568	1.46917	1.37499	1.35616	0.678079	1.1113	1.39383	0.452052	0.71575	0.583901	0.226026	3.40923	1.7517	1.94006	2.18492	0.357875	0.414381	2.10958	1.50684	0.885269	0.433217	0.433217	0.452052	0.520802
BMNH-1884.2.8.1	Panthera_onca	Felidae	Felinae	Panthera	Panthera	4.84503	2.07359	1.15643	0.837412	0.897227	1.49538	1.61501	1.27606	1.25612	0.657967	1.15643	1.4555	0.438644	0.677905	0.558275	0.24923	3.23002	1.73464	1.85427	2.03371	0.478521	0.478521	1.99384	1.47544	0.897227	0.438644	0.478521	0.438644	0.549302
BCMAG-Aa1899	Panthera_pardus	Felidae	Felinae	Panthera	Panthera	4.76876	1.91145	1.28087	0.886753	0.965576	1.69468	1.47792	1.24145	1.20204	0.650286	1.00499	1.20204	0.472935	0.650286	0.453229	0.275879	3.27113	1.80306	2.00997	2.22674	0.492641	0.492641	1.90159	1.43851	0.985281	0.433524	0.453229	0.492641	0.530081
BCMAG-Ab3871	Panthera_pardus	Felidae	Felinae	Panthera	Panthera	4.51629	1.96037	1.24074	0.769259	1.01741	1.5137	1.63778	1.19111	1.1663	0.67	1.09185	1.29037	0.57074	0.595555	0.595555	0.223333	3.15148	1.88592	2.10926	1.96037	0.446666	0.471481	1.93555	1.58815	0.918147	0.446666	0.521111	0.446666	0.521111
BCMAG-Ab4129	Panthera_pardus	Felidae	Felinae	Panthera	Panthera	4.73015	2.0926	1.24248	0.828322	0.980907	1.54765	1.63485	1.30788	1.32967	0.653938	1.13349	1.35147	0.479555	0.653938	0.501353	0.196181	2.96452	1.74384	1.87462	2.0926	0.457757	0.435959	2.0708	1.54765	0.915514	0.435959	0.523151	0.479555	0.566747
BCMAG-Ab4133	Panthera_pardus	Felidae	Felinae	Panthera	Panthera	5.03042	2.19696	1.27301	0.841826	0.944488	1.51939	1.62205	1.23194	1.21141	0.657035	1.25247	1.49886	0.513309	0.595438	0.472244	0.287453	3.05932	1.64259	1.82738	2.05323	0.533841	0.492776	1.93004	1.3346	0.862358	0.431179	0.451711	0.431179	0.513309
BCMAG-Ab4140	Panthera_pardus	Felidae	Felinae	Panthera	Panthera	4.90231	2.03216	1.23605	0.838002	0.879902	1.6341	1.5922	1.2151	1.19415	0.649452	1.15225	1.36175	0.502801	0.628502	0.481851	0.293301	3.18441	1.7179	1.9274	2.03216	0.439951	0.439951	2.01121	1.4665	0.921802	0.481851	0.502801	0.460901	0.509086
BCMAG-Ad2710	Panthera_pardus	Felidae	Felinae	Panthera	Panthera	4.8986	2.03901	1.06924	0.745979	0.944907	1.34276	1.74062	1.1687	1.1687	0.696247	1.11897	1.34276	0.422722	0.621649	0.522185	0.261093	3.05851	1.79035	1.91468	2.16334	0.472454	0.447588	1.98928	1.59142	0.994639	0.472454	0.547051	0.49732	0.571917
BCMAG-Af1357	Panthera_pardus	Felidae	Felinae	Panthera	Panthera	4.76208	2.08203	1.24036	0.908117	0.908117	1.61689	1.55044	1.24036	1.2625	0.620178	1.19606	1.52829	0.509432	0.598028	0.487282	0.254716	2.99014	1.68334	1.81623	2.01558	0.442984	0.465133	1.97128	1.4397	0.930267	0.442984	0.509432	0.487282	0.531581
BCMAG-Af1416	Panthera_pardus	Felidae	Felinae	Panthera	Panthera	4.88745	2.11702	1.2284	0.784083	1.12385	1.35908	1.72498	1.3068	1.20226	0.574994	1.2284	1.43749	0.339769	0.60113	0.60113	0.169885	2.97952	1.80339	1.98634	2.1693	0.418178	0.392041	1.96021	1.64657	1.04544	0.496586	0.548858	0.522722	0.627266
BCMAG-Ab2185	Panthera_pardus	Felidae	Felinae	Panthera	Panthera	4.9047	2.1078	1.25658	0.912031	0.952566	1.66192	1.56059	1.21604	1.17551	0.729625	1.19577	1.17551	0.526951	0.628288	0.486416	0.253342	3.16171	1.72272	1.9254	2.06727	0.486416	0.466149	1.96593	1.43898	0.891763	0.405347	0.486416	0.445882	0.523911
HM-NH.74.11.21	Panthera_pardus	Felidae	Felinae	Panthera	Panthera	5.04122	2.14473	1.19397	0.840203	0.906535	1.34875	1.68041	1.28242	1.2603	0.619097	1.2603	1.4593	0.453268	0.663318	0.508544	0.226634	3.05126	1.79096	1.90151	2.28845	0.442212	0.397991	2.01207	1.41508	0.950756	0.442212	0.486433	0.497489	0.580404
BRSUVA-LeopardS	Panthera_pardus	Felidae	Felinae	Panthera	Panthera	4.65425	1.97681	1.22612	0.850777	1.05096	1.50137	1.67653	1.22612	1.15105	0.675617	1.10101	1.35123	0.500457	0.625571	0.500457	0.26274	3.02777	1.7516	1.97681	2.00183	0.475434	0.475434	1.87671	1.47635	0.925846	0.425389	0.52548	0.450411	0.550503
BCMAG-Ab2866	Panthera_tigris	Felidae	Felinae	Panthera	Panthera	4.78276	2.26781	1.17752	0.915848	0.857699	1.32289	1.35197	1.30835	1.41012	0.697789	1.3665	1.57003	0.508804	0.712326	0.581491	0.21079	3.22727	1.67179	1.86077	2.23874	0.47973	0.523342	1.70086	1.3665	0.901311	0.421581	0.450655	0.421581	0.47973
BCMAG-Ab4126	Panthera_tigris	Felidae	Felinae	Panthera	Panthera	4.82944	2.28536	1.16424	1.00613	0.833653	1.52357	1.32235	1.30797	1.36547	0.718667	1.35109	1.62419	0.47432	0.704293	0.60368	0.251533	3.26275	1.71043	1.82541	2.156	0.4312	0.503067	1.89728	1.46608	0.848027	0.459947	0.359333	0.34496	0.503067
BCMAG-Ab4132	Panthera_tigris	Felidae	Felinae	Panthera	Panthera	4.74791	2.20942	1.15955	0.987189	0.92451	1.41027	1.42594	1.2379	1.28491	0.689465	1.31625	1.53563	0.548438	0.642456	0.564108	0.203706	3.18094	1.72366	1.86469	2.1154	0.517099	0.517099	1.86469	1.37893	0.861831	0.423081	0.45442	0.391742	0.517099
BCMAG-Ab4136	Panthera_tigris	Felidae	Felinae	Panthera	Panthera	4.35799	2.02211	1.2551	0.784439	0.976191	1.20281	1.53401	1.3074	1.27253	0.644983	1.27253	1.41199	0.453231	0.697279	0.627551	0.183036	3.0506	1.81293	1.88265	1.98725	0.575255	0.540391	1.84779	1.58631	0.993623	0.453231	0.383503	0.488095	0.575255
BCMAG-Ab4138	Panthera_tigris	Felidae	Felinae	Panthera	Panthera	4.66242	2.22635	1.14544	0.903445	0.919578	1.35517	1.50036	1.20997	1.24224	0.661451	1.38743	1.6133	0.500122	0.629185	0.564653	0.177462	3.17819	1.82302	1.93595	2.12955	0.516254	0.532387	1.82302	1.54876	0.871179	0.451723	0.43559	0.419457	0.532387
BCMAG-Ab4143	Panthera_tigris	Felidae	Felinae	Panthera	Panthera	4.67005	2.32706	1.16353	0.860692	0.812876	1.14759	1.41855	1.22728	1.35479	0.685366	1.35479	1.62575	0.478162	0.63755	0.63755	0.159387	3.18775	1.78514	1.88077	2.24736	0.494101	0.462223	1.91265	1.64169	0.908508	0.51004	0.430346	0.446285	0.581764
BCMAG-Ab4148	Panthera_tigris	Felidae	Felinae	Panthera	Panthera	4.59243	2.00693	1.28371	0.885941	0.922102	1.30179	1.573	1.42835	1.42835	0.687056	1.30179	1.46451	0.361609	0.705137	0.705137	0.126563	3.14599	1.7538	1.91653	2.00693	0.578574	0.542413	1.89844	1.53684	0.867861	0.470091	0.470091	0.397769	0.560493
BCMAG-Ab4149	Panthera_tigris	Felidae	Felinae	Panthera	Panthera	4.54359	2.12981	1.26211	0.94658	0.930804	1.35677	1.40409	1.23055	1.29366	0.709935	1.24633	1.51453	0.504843	0.709935	0.615277	0.252421	3.15527	1.76695	1.92471	2.01937	0.504843	0.567948	1.7354	1.34099	0.804593	0.441737	0.410185	0.425961	0.457514
BCMAG-Ab4151	Panthera_tigris	Felidae	Felinae	Panthera	Panthera	4.9017	2.33282	1.16641	0.902579	0.805378	1.41635	1.33304	1.2775	1.33304	0.66652	1.3747	1.6663	0.513776	0.66652	0.555433	0.194402	3.24928	1.7635	1.91624	2.20785	0.527662	0.472118	1.81904	1.44413	0.83315	0.458232	0.444347	0.416575	0.506833
BCMAG-Ab4153	Panthera_tigris	Felidae	Felinae	Panthera	Panthera	4.95932	2.29754	1.20481	0.92462	0.854573	1.35891	1.35891	1.33089	1.33089	0.672451	1.38693	1.58306	0.476319	0.658441	0.588394	0.182122	3.1311	1.70915	1.80721	2.18546	0.504338	0.46231	1.89127	1.51301	0.92462	0.476319	0.434291	0.406272	0.518347
BCMAG-Ab4154	Panthera_tigris	Felidae	Felinae	Panthera	Panthera	4.72761	2.2113	1.20478	0.884521	0.83877	1.23528	1.43353	1.32678	1.40303	0.747268	1.34203	1.57079	0.518512	0.655765	0.579514	0.137253	3.27883	1.86054	1.95205	2.19605	0.503262	0.533763	1.89104	1.47928	0.83877	0.503262	0.42701	0.381259	0.564263
BCMAG-Ab4158	Panthera_tigris	Felidae	Felinae	Panthera	Panthera	4.76303	2.15197	1.19076	0.918174	0.817748	1.4203	1.33422	1.29118	1.33422	0.717323	1.26249	1.53507	0.459087	0.674284	0.573858	0.215197	3.34273	1.69288	1.89373	2.15197	0.602551	0.602551	1.86504	1.37726	0.803402	0.401701	0.44474	0.430394	0.473433
BCMAG-Ab4173	Panthera_tigris	Felidae	Felinae	Panthera	Panthera	4.97353	2.24098	1.22892	0.983139	0.83856	1.30121	1.34459	1.43133	1.43133	0.693981	1.34459	1.61929	0.477112	0.76627	0.592775	0.187953	3.32532	1.76387	1.86507	2.15423	0.477112	0.448196	1.93736	1.38796	0.795186	0.41928	0.404822	0.433738	0.506027
BCMAG-Ab4175	Panthera_tigris	Felidae	Felinae	Panthera	Panthera	4.97036	2.27575	1.14486	0.921471	0.767893	1.25655	1.35428	1.24259	1.3124	0.698084	1.39617	1.61956	0.474697	0.670161	0.572429	0.223387	3.54627	1.73125	1.91275	2.16406	0.488659	0.502621	1.95464	1.53579	0.809778	0.460736	0.404889	0.418851	0.516582
BCMAG-Ab4184	Panthera_tigris	Felidae	Felinae	Panthera	Panthera	5.00181	2.30518	1.17434	0.898875	0.695904	1.21783	1.33382	1.30482	1.34831	0.695904	1.40631	1.68177	0.478434	0.7249	0.594418	0.231968	3.39253	1.78325	1.89924	2.1747	0.492932	0.550924	1.82675	1.4208	0.840883	0.449438	0.391446	0.391446	0.514679
BCMAG-Ab4189	Panthera_tigris	Felidae	Felinae	Panthera	Panthera	4.91562	2.30556	1.13103	0.986025	0.870022	1.45004	1.42104	1.26153	1.36303	0.623516	1.37753	1.66754	0.493013	0.696018	0.551014	0.152254	3.42209	1.81255	1.92855	2.20406	0.507513	0.478512	1.91405	1.36303	0.841021	0.464012	0.435011	0.420511	0.522013
BCMAG-Ab2184	Panthera_tigris	Felidae	Felinae	Panthera	Panthera	4.5583	2.18484	1.16315	0.943097	0.927379	1.47752	1.41465	1.22603	1.27318	0.675886	1.27318	1.49324	0.534422	0.707323	0.613013	0.204338	3.12794	1.77617	1.91763	2.01194	0.487267	0.534422	1.71329	1.43036	0.895942	0.471548	0.440112	0.392957	0.497484
BMNH-10.3.10.8	Panthera_tigris	Felidae	Felinae	Panthera	Panthera	4.77506	2.19475	1.20118	0.963909	0.860103	1.42362	1.33464	1.30498	1.30498	0.71181	1.30498	1.52742	0.533857	0.682151	0.578345	0.192782	3.27729	1.74987	1.88333	2.16509	0.47454	0.45971	1.85367	1.45328	0.904591	0.430052	0.444881	0.400393	0.539789
BRSUVA-Tiger	Panthera_tigris	Felidae	Felinae	Panthera	Panthera	4.6583	2.21758	1.19944	0.93445	0.79498	1.28313	1.32497	1.32497	1.3947	0.711298	1.31102	1.57601	0.488146	0.683404	0.641563	0.13947	3.23571	1.67364	1.85495	2.11995	0.529987	0.571828	1.95258	1.54812	0.878662	0.432358	0.460252	0.460252	0.502093
BMNH-75.2283	Panthera_uncia	Felidae	Felinae	Panthera	Panthera	4.5099	1.81777	1.33456	1.05845	1.17349	1.84078	1.6567	1.28854	1.24252	0.80534	0.828349	1.17349	0.506213	0.667281	0.506213	0.184078	3.15233	1.79476	1.90981	1.93282	0.506213	0.460194	1.93282	1.40359	0.920388	0.414175	0.483204	0.414175	0.607456
BMNH-81.1498	Panthera_uncia	Felidae	Felinae	Panthera	Panthera	4.45984	1.86865	1.39526	1.07136	1.19593	1.7939	1.64441	1.37034	1.24576	0.697628	0.872035	1.24576	0.498306	0.647798	0.548137	0.137034	3.03967	1.76899	1.89356	1.84373	0.473391	0.498306	1.99322	1.49492	0.946781	0.398645	0.473391	0.523221	0.588001
BMNH-1938.6.28.3	Panthera_uncia	Felidae	Felinae	Panthera	Panthera	4.40552	1.74657	1.27734	0.938454	1.2252	1.77263	1.74657	1.25127	1.17307	0.625636	0.964522	1.09486	0.495295	0.599568	0.521363	0.208545	2.97177	1.74657	1.85084	1.85084	0.521363	0.469227	1.95511	1.43375	1.01666	0.443159	0.521363	0.521363	0.611298
BMNH-84.2090	Panthera_uncia	Felidae	Felinae	Panthera	Panthera	4.46477	1.73488	1.32667	1.09706	1.27565	2.01552	1.78591	1.27565	1.1736	0.612311	0.790902	1.04603	0.510259	0.637824	0.510259	0.204104	3.18912	1.83693	1.93898	1.88796	0.510259	0.459233	2.01552	1.45424	0.969492	0.408207	0.459233	0.484746	0.579144
BMNH-47.37	Panthera_uncia	Felidae	Felinae	Panthera	Panthera	4.40612	1.77389	1.2875	0.915558	1.2875	1.74528	1.83112	1.23028	1.14445	0.600835	0.944169	1.08723	0.48639	0.600835	0.543613	0.185973	2.91834	1.77389	1.88834	1.88834	0.515001	0.515001	1.97417	1.43056	1.03	0.429168	0.515001	0.543613	0.600835
HM-NH.35.93	Pardofelis_marmorata	Felidae	Felinae	Bay_cat	Pardofelis	4.76511	1.68464	1.20331	0.721987	1.25144	2.50289	2.02156	1.25144	1.20331	0.529457	0.770119	1.01078	0.336927	0.673854	0.481324	0.19253	3.32114	1.87717	2.02156	1.73277	0.433192	0.433192	2.21409	1.6365	1.10705	0.433192	0.673854	0.577589	0.625722
BMNH-56.10.1.5	Pardofelis_marmorata	Felidae	Felinae	Bay_cat	Pardofelis	4.62573	1.6447	1.18213	0.668161	1.54191	2.46706	2.15867	1.18213	1.13073	0.51397	0.822352	1.02794	0.308382	0.616764	0.462573	0.205588	3.18661	1.90169	2.00448	1.6961	0.462573	0.462573	2.21007	1.59331	1.07934	0.51397	0.616764	0.565367	0.642463
BMNH-26.10.4.47	Pardofelis_marmorata	Felidae	Felinae	Bay_cat	Pardofelis	4.6037	1.60354	1.18972	0.827632	1.65526	2.53462	2.22426	1.13799	1.08627	0.465543	0.827632	0.982813	0.258635	0.620724	0.465543	0.258635	3.2588	1.86217	1.96563	1.75872	0.413816	0.413816	2.06908	1.60354	1.13799	0.465543	0.672451	0.620724	0.618138
BMNH-55.1645	Pardofelis_marmorata	Felidae	Felinae	Bay_cat	Pardofelis	4.737	1.61058	1.23162	0.75792	1.18425	2.70009	2.03691	1.23162	1.18425	0.52107	0.80529	0.99477	0.33159	0.66318	0.42633	0.260535	3.41064	1.75269	1.94217	1.75269	0.37896	0.42633	2.27376	1.65795	1.08951	0.42633	0.71055	0.61581	0.575545
BMNH-61.1277	Pardofelis_marmorata	Felidae	Felinae	Bay_cat	Pardofelis	4.66302	1.57124	1.16576	0.760275	1.57124	2.58494	2.23014	1.16576	1.11507	0.50685	0.81096	1.0137	0.354795	0.658905	0.456165	0.20274	3.19316	1.77398	1.92603	1.77398	0.40548	0.40548	2.17946	1.62192	1.11507	0.456165	0.70959	0.60822	0.587946
BMNH-95.7.30.4	Pardofelis_marmorata	Felidae	Felinae	Bay_cat	Pardofelis	4.4429	1.54985	1.18822	0.619939	1.44652	2.78973	2.11812	1.18822	1.13655	0.464954	0.826585	0.98157	0.413293	0.671601	0.464954	0.206646	3.25468	1.91148	2.0148	1.70483	0.464954	0.464954	2.11812	1.60151	1.08489	0.464954	0.619939	0.568277	0.609607
BMNH-32.2.9.1	Pardofelis_marmorata	Felidae	Felinae	Bay_cat	Pardofelis	4.51648	1.65604	1.10403	0.752747	1.55568	2.55934	2.05751	1.10403	1.10403	0.501831	0.903296	1.00366	0.351282	0.652381	0.451648	0.250916	3.2619	1.75641	1.85678	1.70623	0.401465	0.401465	2.10769	1.60586	1.10403	0.451648	0.702564	0.702564	0.559542
RCSOM-A125.1	Pardofelis_temminckii	Felidae	Felinae	Bay_cat	Pardofelis	4.75664	1.81551	1.16193	0.835136	1.19824	2.03337	1.96075	1.12562	1.12562	0.508344	0.907756	1.16193	0.363103	0.617274	0.508344	0.254172	3.1953	1.81551	1.99706	1.88813	0.399413	0.435723	1.96075	1.63396	1.12562	0.472033	0.617274	0.544654	0.58278
BMNH-23.1.7.7	Pardofelis_temminckii	Felidae	Felinae	Bay_cat	Pardofelis	4.91155	1.72568	1.22789	0.763281	1.02877	2.02435	1.89161	1.22789	1.12833	0.530978	0.929211	1.12833	0.365047	0.630536	0.464606	0.257192	3.28543	1.82524	1.9248	1.85842	0.464606	0.464606	1.99117	1.52656	1.06196	0.497792	0.630536	0.564164	0.569142
BMNH-1868.9.12.1	Pardofelis_temminckii	Felidae	Felinae	Bay_cat	Pardofelis	4.6843	1.77334	1.23799	0.836482	1.13762	2.04102	1.73988	1.23799	1.13762	0.602267	0.9034	1.20453	0.368052	0.669185	0.501889	0.27102	3.17863	1.8068	1.9741	1.84026	0.46843	0.46843	1.90718	1.53913	0.970319	0.46843	0.568808	0.501889	0.533675
BMNH-8.8.7.1	Pardofelis_temminckii	Felidae	Felinae	Bay_cat	Pardofelis	4.87535	1.84817	1.17901	0.796626	1.01968	1.84817	1.75258	1.17901	1.11528	0.509841	1.01968	1.21087	0.38238	0.637301	0.439738	0.350515	3.09091	1.65698	1.84817	1.94377	0.446111	0.446111	2.0075	1.56139	1.05155	0.509841	0.605436	0.573571	0.538519
BMNH-50.510	Pardofelis_temminckii	Felidae	Felinae	Bay_cat	Pardofelis	4.69946	1.73762	1.18474	0.710843	1.3427	1.97456	2.09304	1.02677	1.02677	0.513387	0.947791	1.10576	0.31593	0.592369	0.434404	0.252744	3.04083	1.8166	1.89558	1.73762	0.473895	0.473895	1.93507	1.50067	1.18474	0.552878	0.750334	0.63186	0.61014
BMNH-32.3.1.33	Pardofelis_temminckii	Felidae	Felinae	Bay_cat	Pardofelis	4.65999	1.72456	1.10079	0.77055	1.17417	1.94472	1.98141	1.06409	1.0274	0.5137	0.880628	1.10079	0.348582	0.623778	0.477007	0.33574	3.04551	1.79795	1.90803	1.79795	0.477007	0.5137	2.0548	1.61449	1.10079	0.5137	0.660471	0.550393	0.544889
RCSOM-A124.54	Prionailurus_bengalensis	Felidae	Felinae	Leopard_cat	Prionailurus	4.64682	1.73617	1.17447	0.765959	1.32766	2.24681	1.99149	1.17447	1.07234	0.408512	1.07234	1.22553	0.357448	0.663831	0.459576	0.306384	3.1149	1.68511	1.8383	1.8383	0.408512	0.459576	1.8383	1.53192	1.07234	0.510639	0.714895	0.561703	0.497874
BMNH-1938.11.30.27	Prionailurus_bengalensis	Felidae	Felinae	Leopard_cat	Prionailurus	4.73262	1.70161	1.16986	0.744456	1.27621	2.28654	2.02067	1.16986	1.11668	0.483897	1.01033	1.16986	0.335005	0.691281	0.462626	0.297783	3.19053	1.70161	1.86114	1.86114	0.420086	0.425404	1.91432	1.54209	1.06351	0.531755	0.691281	0.531755	0.491873
BMNH-36.5.18.6	Prionailurus_bengalensis	Felidae	Felinae	Leopard_cat	Prionailurus	4.88528	1.62843	1.17921	0.729984	1.34766	2.35841	2.1338	1.23536	1.12305	0.460451	0.954595	1.17921	0.22461	0.617679	0.466067	0.306032	3.2007	1.68458	1.85304	1.96534	0.454836	0.482913	1.96534	1.45997	1.12305	0.54468	0.673831	0.550296	0.539065
BMNH-27.12.1.66	Prionailurus_bengalensis	Felidae	Felinae	Leopard_cat	Prionailurus	4.88317	1.72347	1.19685	0.765987	1.19685	2.25009	2.05859	1.24473	1.14898	0.526616	1.00536	1.19685	0.268095	0.670238	0.440442	0.323151	3.1597	1.77134	1.91497	1.91497	0.411718	0.416505	2.01072	1.53197	1.00536	0.526616	0.622364	0.526616	0.536191
BMNH-27.12.1.72	Prionailurus_bengalensis	Felidae	Felinae	Leopard_cat	Prionailurus	4.85336	1.65114	1.3009	0.800553	1.10076	2.30159	1.90131	1.3009	1.1508	0.500346	1.00069	1.20083	0.295204	0.700484	0.445308	0.31772	3.15218	1.75121	1.90131	1.95135	0.380263	0.395273	1.90131	1.50104	1.05073	0.465322	0.700484	0.600415	0.522861
BMNH-1938.8.8.2	Prionailurus_bengalensis	Felidae	Felinae	Leopard_cat	Prionailurus	4.85961	1.66615	1.20333	0.833076	1.15705	2.22154	2.03641	1.24961	1.15705	0.46282	0.971922	1.15705	0.323974	0.69423	0.46282	0.28232	3.14718	1.75872	1.89756	1.89756	0.41191	0.430423	1.99013	1.43474	1.11077	0.509102	0.647948	0.555384	0.518358
BMNH-8.2.26.19	Prionailurus_bengalensis	Felidae	Felinae	Leopard_cat	Prionailurus	4.64821	1.61904	1.25345	0.731179	1.51458	2.19354	2.14131	1.25345	1.149	0.438707	0.88786	1.09677	0.282026	0.678952	0.454375	0.28986	3.02917	1.82795	1.9324	1.9324	0.438707	0.459598	1.9324	1.46236	1.04454	0.50138	0.678952	0.574498	0.545773
BMNH-70.7.18.25	Prionailurus_bengalensis	Felidae	Felinae	Leopard_cat	Prionailurus	4.66769	1.60955	1.23399	0.697471	1.44859	2.25337	2.09241	1.23399	1.12668	0.477499	0.965729	1.12668	0.257528	0.697471	0.456039	0.257528	3.05814	1.82415	1.98511	1.87781	0.445308	0.445308	1.93146	1.44859	1.12668	0.515055	0.697471	0.590168	0.539199
BMNH-75.2246	Prionailurus_planiceps	Felidae	Felinae	Leopard_cat	Prionailurus	5.63649	1.80135	1.22027	0.639189	0.92973	2.49865	2.20811	1.22027	1.22027	0.418378	1.04595	1.27838	0.0639189	0.697297	0.49973	0.377703	3.48649	1.80135	1.97568	2.26622	0.406757	0.453243	2.38243	1.91757	1.16216	0.441622	0.755405	0.639189	0.598514
BMNH-92.10.1.2	Prionailurus_planiceps	Felidae	Felinae	Leopard_cat	Prionailurus	5.47152	1.63093	1.26266	0.68394	1.21005	2.4201	2.05182	1.36788	1.31527	0.462975	0.841772	1.05222	0.126266	0.789161	0.526108	0.307773	3.20926	1.78877	1.99921	2.10443	0.289359	0.347231	2.31487	1.78877	1.21005	0.578718	0.68394	0.631329	0.597132
BMNH-72.8.19.18	Prionailurus_planiceps	Felidae	Felinae	Leopard_cat	Prionailurus	5.64062	1.73963	1.15975	0.632593	1.15975	2.53037	2.00321	1.15975	1.15975	0.463902	1.00161	1.21247	0.115975	0.685309	0.484988	0.398007	3.2684	1.73963	1.9505	2.16136	0.374284	0.353198	2.16136	1.73963	1.15975	0.579877	0.685309	0.632593	0.585149
BMNH-29.3.9.1	Prionailurus_planiceps	Felidae	Felinae	Leopard_cat	Prionailurus	5.38427	1.70319	1.15377	0.659298	1.15377	2.41743	2.08778	1.3186	1.20871	0.477991	0.988948	1.15377	0.0988948	0.71424	0.48898	0.392832	3.29649	1.75813	1.92295	2.19766	0.368108	0.351626	2.2526	1.70319	1.15377	0.549415	0.769182	0.604357	0.58238
BMNH-60.5.4.51	Prionailurus_planiceps	Felidae	Felinae	Leopard_cat	Prionailurus	5.57586	1.68437	1.16164	0.580819	1.16164	2.43944	2.14903	1.21972	1.16164	0.464655	0.871228	1.10356	0.110356	0.696982	0.487888	0.36882	3.13642	1.80054	1.97478	2.20711	0.354299	0.348491	2.38136	1.80054	1.16164	0.580819	0.813146	0.638901	0.647613
BMNH-79.11.21.627	Prionailurus_planiceps	Felidae	Felinae	Leopard_cat	Prionailurus	5.3678	1.68402	1.10514	0.631506	1.15776	2.42077	1.99977	1.21039	1.26301	0.484155	0.894634	1.10514	0.131564	0.736757	0.499943	0.355222	3.21016	1.73664	1.89452	2.15765	0.352591	0.321016	2.2629	1.73664	1.21039	0.578881	0.789383	0.631506	0.634138
BMNH-61.1276	Prionailurus_planiceps	Felidae	Felinae	Leopard_cat	Prionailurus	5.32301	1.68381	1.14065	0.651798	1.19496	2.49856	2.00971	1.24928	1.24928	0.488848	0.977697	1.19496	0.146654	0.760431	0.510575	0.361205	3.15036	1.79244	1.95539	2.06403	0.315036	0.309604	2.17266	1.68381	1.19496	0.49428	0.760431	0.651798	0.573039
RCSOM-A124.61	Prionailurus_rubiginosus	Felidae	Felinae	Leopard_cat	Prionailurus	4.68922	1.71557	1.2009	0.800599	1.37246	2.23024	2.05868	1.25808	1.14371	0.457485	1.02934	1.2009	0.148683	0.686228	0.457485	0.285928	3.2024	1.77276	2.0015	1.71557	0.514671	0.457485	1.94431	1.54401	1.14371	0.514671	0.686228	0.686228	0.494656
RCSOM-A124.62	Prionailurus_rubiginosus	Felidae	Felinae	Leopard_cat	Prionailurus	4.77135	1.64936	1.23702	0.765773	1.29592	2.29732	2.1206	1.23702	1.17811	0.471245	1.0603	1.17811	0.153155	0.706867	0.471245	0.294528	3.23981	1.76717	1.94389	1.70826	0.412339	0.412339	2.00279	1.59045	1.17811	0.589056	0.647962	0.706867	0.503643
RCSOM-A124.63	Prionailurus_rubiginosus	Felidae	Felinae	Leopard_cat	Prionailurus	4.70112	1.54557	1.22358	0.708388	1.60997	2.51156	2.31836	1.28798	1.15918	0.450793	0.901585	1.09478	0.141678	0.708388	0.515191	0.257596	3.15555	1.80317	1.99637	1.80317	0.450793	0.386394	1.99637	1.60997	1.15918	0.515191	0.708388	0.708388	0.557051
RCSOM-A124.64	Prionailurus_rubiginosus	Felidae	Felinae	Leopard_cat	Prionailurus	4.91489	1.57277	1.24511	0.720851	1.6383	2.55574	2.29362	1.31064	1.17957	0.524255	0.917446	1.11404	0.0851915	0.720851	0.524255	0.327659	3.27659	1.83489	2.03149	1.76936	0.458723	0.458723	2.03149	1.70383	1.17957	0.393191	0.655319	0.720851	0.498042
BMNH-20.2.8.5	Prionailurus_rubiginosus	Felidae	Felinae	Leopard_cat	Prionailurus	4.69259	1.62436	1.26339	0.721936	1.5642	2.40645	2.10565	1.32355	1.14307	0.457226	1.02274	1.14307	0.144387	0.661775	0.505355	0.24967	3.06823	1.74468	1.92516	1.74468	0.481291	0.481291	1.98532	1.5642	1.14307	0.565517	0.661775	0.661775	0.508363
BMNH-15.3.1.49	Prionailurus_rubiginosus	Felidae	Felinae	Leopard_cat	Prionailurus	4.68074	1.62026	1.2602	0.780123	1.38022	2.34037	2.16034	1.2602	1.20019	0.480076	0.960151	1.14018	0.0900142	0.780123	0.50408	0.31805	3.30052	1.80028	1.98031	1.80028	0.462073	0.456072	2.04032	1.50024	1.20019	0.540085	0.720114	0.660104	0.51008
BMNH-66.5.8.1	Prionailurus_rubiginosus	Felidae	Felinae	Leopard_cat	Prionailurus	4.82546	1.60849	1.29916	0.742379	1.54662	2.4746	2.16527	1.29916	1.17543	0.463987	0.927973	1.11357	0.160849	0.680514	0.47636	0.244366	3.21697	1.79408	1.97968	1.85595	0.470173	0.426868	2.10341	1.54662	1.11357	0.426868	0.742379	0.680514	0.519665
BMNH-34.4.17.2	Prionailurus_rubiginosus	Felidae	Felinae	Leopard_cat	Prionailurus	4.77866	1.63481	1.19467	0.754526	1.57193	2.38933	2.13782	1.25754	1.13179	0.471579	0.943157	1.06891	0.157193	0.691649	0.49673	0.295523	3.0181	1.69768	1.88631	1.76056	0.452716	0.446428	1.94919	1.50905	1.19467	0.534456	0.754526	0.628772	0.534456
RCSOM-A124.71	Prionailurus_viverrinus	Felidae	Felinae	Leopard_cat	Prionailurus	5.1397	1.90611	1.22536	0.850944	1.02113	2.21245	1.73592	1.32747	1.2594	0.510566	1.19132	1.42959	0.238264	0.74883	0.476528	0.272302	3.26762	1.83804	2.0763	2.0763	0.374415	0.408453	2.00823	1.59977	0.953057	0.476528	0.544604	0.442491	0.532691
RCSOM-A124.7	Prionailurus_viverrinus	Felidae	Felinae	Leopard_cat	Prionailurus	5.00841	1.8431	1.12188	0.761279	1.04175	2.04343	1.76296	1.24209	1.20202	0.520875	1.12188	1.32222	0.240404	0.681144	0.480808	0.280471	3.12525	1.88316	1.9633	2.00337	0.400673	0.480808	1.88316	1.44242	1.08182	0.480808	0.60101	0.60101	0.582979
RCSOM-G16.31	Prionailurus_viverrinus	Felidae	Felinae	Leopard_cat	Prionailurus	5.04149	1.81642	1.2233	0.778465	1.11209	2.00177	1.81642	1.33451	1.29744	0.518976	1.11209	1.33451	0.185349	0.778465	0.444837	0.278023	3.22507	1.81642	2.07591	2.07591	0.407767	0.444837	2.03884	1.66814	1.03795	0.481907	0.518976	0.556046	0.530097
BMNH-75.2286	Prionailurus_viverrinus	Felidae	Felinae	Leopard_cat	Prionailurus	5.15893	1.926	1.16936	0.791036	0.997393	2.02918	1.68525	1.30693	1.27254	0.515893	1.13496	1.34132	0.213236	0.72225	0.447107	0.264825	3.3705	1.85721	2.02918	1.96039	0.378322	0.515893	2.06357	1.41011	1.10057	0.4815	0.584679	0.584679	0.522772
BMNH-14.1.19.1	Prionailurus_viverrinus	Felidae	Felinae	Leopard_cat	Prionailurus	5.08788	1.83017	1.17131	0.695465	0.915086	2.01319	1.79357	1.31772	1.28112	0.475845	1.0981	1.31772	0.193998	0.732069	0.475845	0.245243	3.25771	1.93998	2.123	1.97659	0.439241	0.475845	2.0864	1.64715	1.0981	0.512448	0.622258	0.549052	0.565523
BMNH-43.1.12.120	Prionailurus_viverrinus	Felidae	Felinae	Leopard_cat	Prionailurus	5.21623	1.90049	1.05133	0.68741	1.09177	2.22397	1.90049	1.21308	1.21308	0.444795	1.21308	1.37482	0.194092	0.68741	0.485231	0.276986	3.07313	1.81961	1.94092	2.10267	0.444795	0.444795	1.94092	1.49613	1.05133	0.525667	0.646974	0.566102	0.582277
RCSOM-A123.4	Puma_concolor	Felidae	Felinae	Puma	Puma	4.64107	1.99855	1.33237	1.02148	0.999274	1.88752	1.68766	1.39898	1.28795	0.688389	1.02148	1.28795	0.333091	0.710595	0.488534	0.155443	3.41974	1.86531	2.04296	1.93193	0.51074	0.532946	1.90972	1.42119	0.91045	0.444122	0.488534	0.466328	0.495196
RCSOM-G98.12	Puma_concolor	Felidae	Felinae	Puma	Puma	4.49553	1.8957	1.35407	0.839526	1.13742	1.73321	1.73321	1.35407	1.29991	0.7312	1.0291	1.24575	0.297896	0.704119	0.54163	0.18957	3.11437	1.78738	1.94987	1.92279	0.54163	0.54163	1.84154	1.54364	0.974933	0.433304	0.514548	0.433304	0.51861
RCSOM-A123.31	Puma_concolor	Felidae	Felinae	Puma	Puma	4.68357	1.9471	1.21036	0.868302	1.10511	1.92079	1.76292	1.21036	1.2893	0.578868	0.999863	1.23667	0.368371	0.684117	0.552556	0.144717	3.76264	2.05235	2.23654	1.89448	0.499931	0.499931	2.05235	1.52611	0.920926	0.420995	0.499931	0.447307	0.557818
BMNH-1837.3.15.17	Puma_concolor	Felidae	Felinae	Puma	Puma	4.60998	1.9901	1.25956	0.906881	0.982454	1.76338	1.713	1.30994	1.30994	0.654969	1.05803	1.33513	0.327485	0.654969	0.503823	0.151147	3.17408	1.91453	2.04048	1.86414	0.529014	0.554205	1.88933	1.56185	0.982454	0.428249	0.529014	0.503823	0.552945
BMNH-1858.5.4.56	Puma_concolor	Felidae	Felinae	Puma	Puma	4.58222	1.99227	1.24517	0.896522	1.04594	1.81795	1.71833	1.22027	1.22027	0.647488	1.14556	1.29498	0.448261	0.647488	0.547874	0.236582	3.11292	1.76814	1.86775	1.94246	0.547874	0.522971	1.76814	1.41949	0.921425	0.398454	0.423357	0.448261	0.557836
BMNH-1850.11.22.46	Puma_concolor	Felidae	Felinae	Puma	Puma	4.53235	1.94609	1.33154	0.94744	1.12669	1.69003	1.76685	1.28032	1.22911	0.563343	1.07547	1.22911	0.384097	0.640162	0.486523	0.224057	3.27763	1.84367	2.02291	1.74124	0.51213	0.51213	1.9717	1.5876	0.94744	0.409704	0.486523	0.51213	0.503168
BMNH-1901.11.14.1	Puma_concolor	Felidae	Felinae	Puma	Puma	4.6216	2.12174	1.32346	0.945328	0.945328	1.68058	1.65958	1.32346	1.30245	0.630218	1.11339	1.26044	0.46216	0.672233	0.567197	0.189066	3.13008	1.76461	1.91166	1.97468	0.546189	0.525182	1.91166	1.55454	0.903313	0.378131	0.441153	0.420146	0.540937
BMNH-11.8.21.1	Puma_concolor	Felidae	Felinae	Puma	Puma	4.63353	2.00649	1.2825	0.930844	0.972214	1.73757	1.57209	1.30318	1.26181	0.703304	0.9929	1.30318	0.49645	0.682619	0.537821	0.165483	3.24761	1.77895	1.94443	1.94443	0.558506	0.517135	1.90306	1.53072	0.951529	0.455079	0.475765	0.413708	0.479902
BMNH-1901.3.21.15	Puma_concolor	Felidae	Felinae	Puma	Puma	4.62926	1.94429	1.27305	0.925851	1.01844	1.78226	1.66653	1.2499	1.20361	0.671242	1.08788	1.29619	0.439779	0.694388	0.532364	0.208317	3.1016	1.71282	1.82856	1.94429	0.555511	0.486072	1.92114	1.48136	0.925851	0.439779	0.486072	0.439779	0.511533
BMNH-1926.12.4.100	Puma_concolor	Felidae	Felinae	Puma	Puma	4.75483	1.90664	1.17694	0.918012	1.05924	1.69479	1.69479	1.29463	1.24755	0.659086	0.988628	1.27109	0.37662	0.682624	0.517853	0.20008	3.1542	1.69479	1.83602	1.8831	0.56493	0.470775	1.97726	1.60064	0.96509	0.470775	0.541392	0.494314	0.497845
BMNH-1926.1.12.3	Puma_concolor	Felidae	Felinae	Puma	Puma	4.59564	1.95447	1.26776	0.818764	1.00365	1.66394	1.82241	1.26776	1.18853	0.60747	0.977234	1.26776	0.316941	0.660293	0.554646	0.211294	3.03735	1.796	1.90164	1.84882	0.581058	0.475411	1.90164	1.61112	1.03006	0.501823	0.581058	0.475411	0.546723
BMNH-52.1084.a	Puma_concolor	Felidae	Felinae	Puma	Puma	4.77405	1.97888	1.21206	0.865761	0.890497	1.73152	1.73152	1.28627	1.28627	0.643136	1.13786	1.31101	0.321568	0.692609	0.544192	0.148416	3.3641	1.8552	1.95415	1.8552	0.519456	0.49472	2.02835	1.60784	0.964705	0.49472	0.49472	0.49472	0.597375
BMNH-40.692	Puma_concolor	Felidae	Felinae	Puma	Puma	4.67013	1.9364	1.32131	0.979589	0.956807	1.66302	1.64024	1.27574	1.23018	0.706215	1.02515	1.29852	0.455623	0.660653	0.478404	0.20503	3.05267	1.79971	1.86805	1.89083	0.501185	0.523966	1.9364	1.52634	0.911245	0.455623	0.478404	0.455623	0.551303
HM-NH.35.94	Puma_yagouaroundi	Felidae	Felinae	Puma	Puma	4.69518	1.53312	1.24566	0.814471	1.48521	2.10804	2.15595	1.14984	1.10193	0.4791	0.766561	1.00611	0.33537	0.622831	0.527011	0.220386	3.01833	1.72476	1.77267	1.72476	0.4791	0.43119	2.15595	1.48521	1.19775	0.4791	0.766561	0.670741	0.574921
BMNH-1908.6.17.11	Puma_yagouaroundi	Felidae	Felinae	Puma	Puma	4.69411	1.60941	1.11765	0.759999	1.34117	1.96706	2.05647	1.11765	1.07294	0.581176	0.804705	1.02823	0.312941	0.625882	0.491764	0.268235	3.04	1.78823	1.92235	1.83294	0.491764	0.491764	1.83294	1.52	1.16235	0.491764	0.670587	0.670587	0.581176
BMNH-1934.9.2.33	Puma_yagouaroundi	Felidae	Felinae	Puma	Puma	4.69145	1.63758	1.19499	0.885179	1.37203	1.99165	1.99165	1.19499	1.06221	0.531107	0.885179	1.01796	0.354071	0.663884	0.486848	0.265554	2.96535	1.7261	1.90313	1.81462	0.531107	0.486848	1.77036	1.5048	1.15073	0.531107	0.619625	0.531107	0.500126
BMNH-1934.9.2.32	Puma_yagouaroundi	Felidae	Felinae	Puma	Puma	4.6812	1.62042	1.12529	0.85522	1.26032	2.02552	1.98051	1.12529	1.03527	0.585151	0.945243	1.12529	0.315081	0.630162	0.495127	0.225058	3.01578	1.80046	1.9355	1.80046	0.540139	0.495127	1.84547	1.44037	1.08028	0.540139	0.675174	0.585151	0.54464
BMNH-1926.1.12.8	Puma_yagouaroundi	Felidae	Felinae	Puma	Puma	4.71388	1.49113	1.15442	0.817714	1.53923	2.02023	2.21264	1.10632	1.01012	0.57721	0.817714	1.05822	0.288605	0.625311	0.481008	0.240504	2.93415	1.73163	1.82783	1.73163	0.529109	0.529109	1.82783	1.49113	1.15442	0.57721	0.673411	0.625311	0.545944
BMNH-1926.1.12.7	Puma_yagouaroundi	Felidae	Felinae	Puma	Puma	4.4979	1.46671	1.17336	0.831133	1.41781	1.95561	2.05339	1.02669	0.977803	0.537792	0.831133	0.977803	0.342231	0.635572	0.537792	0.244451	2.88452	1.80894	1.90672	1.76005	0.537792	0.537792	1.80894	1.5156	1.12447	0.586682	0.684462	0.586682	0.591571
BMNH-1923.8.9.8	Puma_yagouaroundi	Felidae	Felinae	Puma	Puma	4.62512	1.69902	1.22707	0.802316	1.41585	2.02939	1.98219	1.13268	1.08549	0.566341	0.991096	1.13268	0.235975	0.660731	0.519146	0.18878	2.8789	1.74622	1.8878	1.74622	0.519146	0.519146	1.8878	1.46305	1.13268	0.613536	0.660731	0.566341	0.592298
BMNH-1886.1.19.1	Puma_yagouaroundi	Felidae	Felinae	Puma	Puma	4.71827	1.54251	1.17957	0.816623	1.45177	2.13229	2.04156	1.08883	1.04346	0.544416	0.907359	1.08883	0.317576	0.589784	0.499048	0.22684	2.90355	1.63325	1.72398	1.81472	0.499048	0.499048	1.86009	1.58788	1.17957	0.589784	0.68052	0.635152	0.530805
BMNH-1926.1.8.9	Puma_yagouaroundi	Felidae	Felinae	Puma	Puma	4.80548	1.64512	1.25548	0.822559	1.34207	1.94817	1.99146	1.1689	1.08231	0.562803	0.822559	1.03902	0.259755	0.649389	0.562803	0.216463	2.94389	1.81829	1.90487	1.90487	0.519511	0.562803	1.86158	1.55853	1.08231	0.476218	0.649389	0.562803	0.606096
TQ-437	Puma_yagouaroundi	Felidae	Felinae	Puma	Puma	4.9614	1.60786	1.14847	0.826901	1.37817	2.06725	2.11319	1.10253	1.0566	0.597206	0.918778	1.01066	0.321572	0.643145	0.459389	0.261852	3.21572	1.79162	1.83756	1.83756	0.551267	0.551267	1.8835	1.47005	1.0566	0.643145	0.505328	0.459389	0.528298
M3836-3840	Metailurus_parvulus	Felidae	Machairodontinae	Metailurus	Metailurus	4.45571	1.7423	1.31386	1.0568	1.37099	1.71374	1.71374	1.25674	1.17105	0.685494	0.88543	1.2853	0.514121	0.685494	0.571245	0.0799743	3.14185	1.82799	1.9708	1.85655	0.428434	0.599808	1.82799	1.42811	0.971117	0.456996	0.571245	0.514121	0.678354
M3835	Metailurus_parvulus	Felidae	Machairodontinae	Metailurus	Metailurus	4.50889	1.70096	1.34997	1.10697	1.37697	1.56596	1.80896	1.26897	1.18797	0.566987	0.86398	1.26897	0.593986	0.674984	0.566987	0.0985477	2.96993	1.78196	1.91696	1.86296	0.296993	0.620986	1.91696	1.48497	1.05298	0.512988	0.566987	0.539987	0.649335
BIOPSI.101	Xenosmilus_hodsonae	Felidae	Machairodontinae	Homotherium	Xenosmilus	5.06186	2.32529	1.09146	1.04401	0.854189	1.18637	1.28128	1.17056	1.2971	0.601096	1.05983	1.09146	0.537823	0.727643	1.02819	0.126547	2.75239	1.83493	1.97729	2.32529	0.395458	0.395458	1.86656	1.36038	1.04401	0.585278	0.537823	0.553641	0.636688
TMM.933-3582	Dinobastis_serus	Felidae	Machairodontinae	Homotherium	Dinobastis	4.86606	2.27286	1.31185	1.38812	1.0983	1.76948	1.23558	1.35761	1.31185	0.884738	0.884738	0.945754	0.823721	0.899992	0.945754	0.123558	2.65421	1.89151	2.10507	2.08981	0.33559	0.289828	1.67795	1.35761	0.899992	0.488131	0.381353	0.396607	0.556775
BC-120	Megantereon_falconeri	Felidae	Machairodontinae	Smilodon	Megantereon	5.29414	2.51317	1.05059	1.05059	0.823991	1.50378	1.23599	1.23599	1.23599	0.659193	1.29779	1.48318	0.617993	0.679792	0.679792	0.319296	2.55437	1.66858	1.73038	2.51317	0.267797	0.473795	1.66858	1.11239	0.88579	0.597393	0.432595	0.432595	0.581943
CB-20	Megantereon_falconeri	Felidae	Machairodontinae	Smilodon	Megantereon	5.68795	2.58746	0.936838	0.936838	0.713782	1.31603	1.24912	1.1822	1.20451	0.468419	1.27142	1.53909	0.468419	0.646865	0.713782	0.289974	2.65438	1.78445	1.85137	2.69899	0.334585	0.490725	1.78445	1.31603	1.00376	0.579948	0.468419	0.468419	0.691476
M3654-3656	Panthera_palaeosinensis	Felidae	Felinae	Panthera	Panthera	4.80014	2.14433	1.12135	0.944291	1.02298	1.53447	1.67218	1.31807	1.33775	0.531163	1.14102	1.37709	0.373782	0.708218	0.590182	0.174104	3.3782	1.86891	2.06564	2.28204	0.452473	0.452473	1.86891	1.5148	0.924618	0.4328	0.472145	0.452473	0.592149
M3657	Dinofelis_cristata	Felidae	Machairodontinae	Metailurus	Dinofelis	5.00648	2.45284	1.12562	0.991216	0.924015	1.17602	1.31042	1.15922	1.20962	0.655211	1.42802	1.54562	0.672011	0.705611	0.873614	0.201603	2.82245	1.59603	1.84803	2.31844	0.336005	0.336005	2.01603	1.57923	0.826573	0.504008	0.369606	0.470408	0.60229
KPM-NF0001970	Acinonyx_jubatus	Felidae	Felinae	Puma	Acinonyx	4.47416	2.07641	1.44607	0.964046	1.31011	1.75506	1.6809	1.48315	1.1618	0.791012	0.964046	1.28539	0.437528	0.741574	0.56854	0.144607	2.89214	1.77978	1.85393	1.75506	0.580899	0.593259	1.6982	1.28539	0.84045	0.341124	0.489439	0.462248	0.542585
KPM-NF0001974	Panthera_pardus	Felidae	Felinae	Panthera	Panthera	4.92572	2.13593	1.26412	0.893603	1.02437	1.59105	1.61284	1.26412	1.24233	0.741037	1.13335	1.3404	0.479494	0.708344	0.577573	0.212503	3.00774	1.80028	1.98336	2.07054	0.435904	0.50129	1.91798	1.46028	0.871808	0.392314	0.50129	0.370518	0.502379
KPM-NN0006500	Smilodon_fatalis	Felidae	Machairodontinae	Smilodon	Smilodon	4.69544	2.24445	1.03272	1.29434	0.784868	1.55597	1.18419	1.43204	1.36319	0.674711	1.04649	1.28057	0.550784	0.812407	0.757329	0.330471	2.83654	1.8589	1.92775	2.29953	0.289162	0.454397	1.90021	1.30811	0.826177	0.509476	0.35801	0.413088	0.522557
NSMT-M10890	Prionailurus_bengalensis	Felidae	Felinae	Leopard_cat	Prionailurus	4.78105	1.63512	1.22395	0.741062	1.22395	2.16581	1.97935	1.36738	1.21917	0.54982	0.865369	1.09486	0.243833	0.774529	0.506791	0.219928	3.23677	1.87895	2.05585	1.92198	0.435075	0.420732	1.97457	1.57774	1.13789	0.482886	0.621536	0.568944	0.552211
NSMT-M10889	Prionailurus_bengalensis	Felidae	Felinae	Leopard_cat	Prionailurus	4.70308	1.54016	1.22922	0.753077	1.27294	2.11347	1.97257	1.35068	1.17091	0.549017	0.864823	1.09318	0.272079	0.753077	0.50529	0.240499	3.11434	1.82682	2.0163	1.91427	0.408119	0.408119	1.97257	1.57903	1.1369	0.500432	0.694774	0.563593	0.541729
NSMT-M12196	Prionailurus_bengalensis	Felidae	Felinae	Leopard_cat	Prionailurus	4.76027	1.65796	1.21041	0.808636	1.51556	2.30385	2.15128	1.26635	1.08835	0.462804	0.930694	1.16464	0.294974	0.661149	0.457719	0.246659	3.17352	1.79527	1.96819	1.88173	0.396689	0.447547	1.94276	1.26635	1.11378	0.539091	0.666235	0.569605	0.539091
NSMT-M1867	Panthera_onca	Felidae	Felinae	Panthera	Panthera	4.9919	2.12735	1.17952	0.821453	0.968893	1.53759	1.60078	1.15846	1.17952	0.65295	1.17952	1.41121	0.505509	0.631887	0.534997	0.203257	3.03306	1.81141	1.89566	2.0431	0.484446	0.484446	2.06416	1.53759	0.989956	0.463384	0.476021	0.442321	0.516041
NSMT-M19834	Prionailurus_bengalensis	Felidae	Felinae	Leopard_cat	Prionailurus	4.82535	1.75815	1.14662	0.754857	1.24695	2.22157	2.04003	1.20873	1.12273	0.45387	1.08929	1.23739	0.267544	0.673638	0.429982	0.286655	3.16276	1.76293	1.91103	1.84892	0.434759	0.458647	1.95403	1.35683	1.16095	0.511201	0.687971	0.606752	0.506423
NSMT-M15450	Prionailurus_bengalensis	Felidae	Felinae	Leopard_cat	Prionailurus	4.96608	1.70192	1.24152	0.729393	1.11737	2.22439	2.01747	1.24669	1.14323	0.481089	0.98287	1.08633	0.222439	0.734566	0.501781	0.336245	3.06759	1.85193	1.97091	1.93987	0.439705	0.460397	1.81572	1.24669	1.08633	0.491435	0.693182	0.610414	0.574203
NSMT-M10527	Prionailurus_bengalensis	Felidae	Felinae	Leopard_cat	Prionailurus	4.61199	1.61054	1.26703	0.777111	1.71753	2.08356	2.30881	1.30645	1.09246	0.416712	1.03052	1.16004	0.242143	0.670118	0.467393	0.20554	3.01271	1.77947	1.8921	1.85831	0.422343	0.450499	1.97093	1.40218	1.14877	0.478656	0.743324	0.664487	0.554677
NSMT-M12197	Felis_nigripes	Felidae	Felinae	Domestic_cat	Felis	4.45309	1.47	1.24923	0.915387	1.57231	2.56847	2.17539	1.23846	1.04462	0.490001	0.850771	0.996156	0.166923	0.667694	0.463078	0.304231	3.23078	1.75	1.93847	1.70154	0.533078	0.597694	2.04616	1.44308	1.04462	0.495386	0.694617	0.57077	0.50077
NSMT-M1462	Felis_silvestris	Felidae	Felinae	Domestic_cat	Felis	4.39904	1.66525	1.23969	0.860381	1.43859	2.40074	1.93354	1.20731	1.06391	0.52733	0.92514	1.11017	0.272916	0.693855	0.439442	0.335363	3.28425	1.77627	1.94279	1.66988	0.52733	0.555084	1.93817	1.52648	0.994526	0.444067	0.619844	0.522704	0.420939
NSMT-M31469	Felis_silvestris	Felidae	Felinae	Domestic_cat	Felis	4.60686	1.59129	1.2851	0.862916	1.30829	2.27327	1.99955	1.2619	1.09024	0.501048	0.932506	1.1088	0.199491	0.6959	0.445376	0.308516	3.29857	1.77223	1.99491	1.73511	0.533523	0.547441	2.00883	1.62377	1.08096	0.496409	0.607753	0.524245	0.461614
NSMT-M31826	Neofelis_nebulosa	Felidae	Felinae	Panthera	Neofelis	5.19729	2.15011	1.13913	0.814479	0.777457	1.50365	1.62611	1.16476	1.21602	0.655	1.20748	1.41252	0.438565	0.632218	0.526848	0.320381	3.22659	1.78559	1.88526	2.12163	0.333196	0.418631	1.95076	1.45239	0.965414	0.484131	0.529696	0.506913	0.599468
BRSUG-26478	Smilodon_fatalis	Felidae	Machairodontinae	Smilodon	Smilodon	4.82294	2.31752	1.22139	1.19008	0.916045	1.68333	1.34667	1.45628	1.42496	0.688991	0.595038	0.84558	0.642015	0.720309	0.829921	0.158155	2.78728	2.02	2.03566	2.33318	0.344496	0.344496	1.83209	1.53457	1.08829	0.579379	0.438449	0.454108	0.605999
BRSUG-28543	Panthera_tigris	Felidae	Felinae	Panthera	Panthera	4.7244	2.26295	1.29689	1.01899	0.827101	1.42261	1.36306	1.25719	1.32336	0.754316	1.31013	1.6145	0.529345	0.714616	0.595513	0.222325	3.59955	1.7336	1.94534	2.18355	0.529345	0.582279	1.90564	1.36306	0.741083	0.397009	0.357308	0.317607	0.46847
F:AM-69204	Panthera_augusta	Felidae	Felinae	Panthera	Panthera	4.62189	2.22957	1.31008	1.03504	0.99273	1.65997	1.51351	1.39959	1.33449	0.698166	1.0741	1.35076	0.509384	0.716068	0.548443	0.184713	3.43387	1.79017	1.98546	2.11565	0.364544	0.413366	1.98546	1.47445	0.873928	0.457307	0.414994	0.423131	0.513453
F:AM-14349	Smilodon_fatalis	Felidae	Machairodontinae	Smilodon	Smilodon	4.57256	2.12462	1.22595	1.37243	0.84589	1.767	1.30644	1.50439	1.478	0.580642	1.02932	1.29193	0.657181	0.799703	0.752196	0.271186	2.86362	1.8343	1.96627	2.13782	0.343107	0.356303	1.82111	1.45161	0.822137	0.501464	0.343107	0.316714	0.532475
AMNH-95297	Homotherium_crusafonti	Felidae	Machairodontinae	Homotherium	Homotherium	4.43768	2.11949	1.25845	1.25845	1.10445	1.58796	1.39091	1.29156	1.29156	0.877601	0.99351	0.728574	0.712016	0.861042	0.894159	0.174692	2.64936	1.73864	1.80488	1.93735	0.413963	0.397404	1.80488	1.22533	0.910718	0.430521	0.422242	0.476885	0.586171
F:AM-50446	Dinofelis_F:AM-50446	Felidae	Machairodontinae	Metailurus	Dinofelis	4.81664	2.16257	1.19138	1.03607	0.894518	1.24643	1.47645	1.33293	1.26412	0.699887	1.40371	1.46465	0.462004	0.695955	0.676295	0.176938	3.20454	1.89323	2.06231	2.02495	0.369603	0.351909	1.8087	1.47448	0.912212	0.442344	0.477732	0.479698	0.623214
F:AM-50445	Dinofelis_F:AM-50445	Felidae	Machairodontinae	Metailurus	Dinofelis	4.90083	2.23733	1.0931	1.10801	0.984427	1.38928	1.47025	1.23799	1.19751	0.607276	1.29978	1.47025	0.624323	0.634977	0.630715	0.207752	3.19619	1.83248	1.93902	2.10949	0.368627	0.372889	1.76856	1.32109	0.958857	0.470905	0.394197	0.460251	0.664808
IVPP-5679	Metailurus_IVPP-5679	Felidae	Machairodontinae	Metailurus	Metailurus?	5.21718	2.12397	0.973874	1.13619	0.985468	1.53733	1.43531	1.21502	1.12227	0.579687	1.26836	1.53501	0.672437	0.623743	0.528675	0.177384	3.29262	1.73906	1.855	1.99412	0.324625	0.46375	1.83877	1.41212	0.999381	0.491575	0.507806	0.498531	0.601715
F:AM-50462	F:AM-50462	Felidae	Machairodontinae	Homotherium	Homotherium?	4.55348	2.10161	1.11449	1.19409	1.0508	1.56028	1.38515	1.25778	1.24186	0.684614	1.14633	1.24186	0.573165	0.695759	0.835866	0.151252	2.37864	1.76726	1.83095	2.00608	0.363005	0.493559	1.67173	1.39789	0.985526	0.447387	0.458532	0.550876	0.625706
AMNH-104641	Homotherium_nestianus	Felidae	Machairodontinae	Homotherium	Homotherium	4.84349	2.36476	1.11543	1.26785	0.900319	1.62399	1.1895	1.16386	1.17668	0.665268	1.1895	1.32341	0.712278	0.716552	0.831941	0.306279	2.82062	1.65248	1.88041	2.26504	0.351865	0.383205	1.68098	1.20375	0.705155	0.511416	0.393177	0.43164	0.574096
AMNH-105446	AMNH_105446	Felidae	Machairodontinae	Smilodon	Megantereon?	4.77309	2.19242	1.17158	1.11905	0.970604	1.62148	1.50957	1.22182	1.11448	0.621186	1.05967	1.27206	0.452187	0.669146	0.609767	0.259208	2.83188	1.92294	1.96176	1.90238	0.285472	0.392809	1.89553	1.3223	1.05967	0.548106	0.518417	0.511565	0.639457
F:AM-61829-61834	Hyperailurictis_validus	Felidae	Basal	Basal_Felidae	Hyperailurictis	5.30039	1.99143	1.315	1.16861	0.96669	1.44625	1.49168	1.29733	1.19637	0.555279	1.08279	1.34024	0.471987	0.623427	0.439175	0.325595	3.43263	1.75922	1.91824	2.05201	0.378599	0.509847	1.93338	1.36043	0.936402	0.487131	0.477035	0.411411	0.519943
F:AM-62192	F:AM-62192	Felidae	Basal	Basal_Felidae	Indet.	4.51976	2.12481	1.15332	1.09098	1.20007	1.57932	1.61049	1.24943	1.1741	0.639001	1.22086	1.37671	0.431196	0.633806	0.542891	0.168842	3.17682	1.75595	1.88323	1.9222	0.407818	0.589647	1.71439	1.32216	0.958501	0.464964	0.493537	0.49094	0.577958
