# Supplementary material for: Convergence and Divergence in the Evolution of Cat Skulls: Temporal and Spatial Patterns of Morphological Diversity
Source: PLoS One. 2012 Jul 6;7(7):e39752. doi: 10.1371/journal.pone.0039752 (PMC3391202; doi:10.1371/journal.pone.0039752)
Supplement: Table S7 — Cross tabulation of prior classifications and predictions in LDA for each lineage. The rows are the prior classifications while columns are predicted lineage classifications. The values within each cell are the numbers of specimens in a given row (prior classification) assigned the classifications according to the columns, with correct classifications in blue and incorrect classifications in pink. For instance, the total number of specimens in the Bay Cat lineage is 13 but only 9 have been correctly assigned to the Bay Cat lineage, while 3 have been classified as Caracal lineage and 1 as Puma lineage; the accuracy is the proportion 9/13 = 0.692. (XLS) [file pone.0039752.s016.xls]

## Sheet: TableS7
Table S7. Cross tabulation of prior classifications and predictions. The rows are the prior classifications while columns are predicted lineage classifications. The values within each cell are the numbers of specimens in a given row (prior classification) assigned the classifications according to the columns.
For instance, the total number of specimens in the Bay Cat lineage is 13 but only 9 have been correctly assigned to the Bay Cat lineage, while 3 have been classified as Caracal lineage and 1 as Puma lineage; the accuracy is the proportion 9/13 = 0.692.
Lineage\Prediction	Bay_cat	Caracal	Domestic_cat	Leopard_cat	Lynx	Homotherium	Metailurus	Ocelot	Panthera	Puma	Smilodon	Total N/lineage	Accuracy
Bay_cat	9	3	0	0	0	0	0	0	0	1	0	13	0.692
Caracal	0	21	0	0	2	0	0	1	1	1	0	26	0.808
Domestic_cat	0	1	48	1	0	0	0	0	0	0	0	50	0.96
Leopard_cat	0	0	4	33	1	0	0	0	0	0	0	38	0.868
Lynx	0	3	0	0	25	0	0	0	0	1	0	29	0.862
Homotherium	0	0	0	0	0	4	0	0	0	0	1	5	0.8
Metailurus	0	0	0	0	0	1	5	0	0	0	0	6	0.833
Ocelot	0	3	0	0	0	0	0	42	0	0	0	45	0.933
Panthera	0	0	0	0	0	0	0	0	77	2	0	79	0.975
Puma	2	3	0	0	0	0	0	7	0	21	0	33	0.636
Smilodon	0	0	0	0	0	0	0	0	0	0	6	6	1
												Overall accuracy:	0.882
