# Supplementary material for: Convergence and Divergence in the Evolution of Cat Skulls: Temporal and Spatial Patterns of Morphological Diversity
Source: PLoS One. 2012 Jul 6;7(7):e39752. doi: 10.1371/journal.pone.0039752 (PMC3391202; doi:10.1371/journal.pone.0039752)
Supplement: Table S8 — Prior classifications, predicted classifications, and posterior probabilities in LDA for each specimen. The prior classifications and classifications predicted by LDA is shown, with correct classifications in blue and incorrect classifications in pink. Posterior probabilities for each specimen are also shown. (XLS) [file pone.0039752.s017.xls]

## Sheet: TableS8
Table S8. Prior classifications, predicted classifications, and posterior probabilities for LDA. The prior classifications and classifications predicted by LDA is shown, with correct classifications in blue and incorrect classifications in pink. Posterior probabilities for each specimen are also shown
Specimen	Taxon	Prior classification	Predicted classification	Posterior probabilities
				Bay_cat	Caracal	Domestic_cat	Leopard_cat	Lynx	Homotherium	Metailurus	Ocelot	Panthera	Puma	Smilodon
BMNH-1926.6.4.4	Acinonyx_jubatus	Puma	Puma	3.49e-11	6.57e-08	4.61e-12	1.81e-13	5.16e-07	4.3e-67	1.08e-29	1.53e-06	2.82e-09	1	6.18e-46
BMNH-1926.6.4.5	Acinonyx_jubatus	Puma	Puma	4.33e-10	2.4e-06	2.94e-11	2.93e-13	3.3e-06	1.05e-74	1.77e-30	8.84e-07	9.29e-09	1	2.93e-50
BMNH-1931.1.3.3	Acinonyx_jubatus	Puma	Puma	3.69e-10	1.81e-06	9.57e-13	9.56e-14	3.76e-05	2.73e-62	6.47e-24	4.95e-07	1.47e-07	1	1.25e-42
BMNH-1931.1.2.9	Acinonyx_jubatus	Puma	Puma	7.65e-09	1.3e-05	1.28e-09	4.59e-11	2.41e-05	6.88e-58	8.33e-23	1.45e-06	3.05e-09	1	3.79e-39
BMNH-1942.60	Acinonyx_jubatus	Puma	Puma	3.54e-11	2.57e-05	5.6e-11	9.01e-12	1.22e-05	8.61e-58	2.05e-18	1.21e-06	1.22e-06	1	1.96e-41
BMNH-1935.2.3.1	Acinonyx_jubatus	Puma	Puma	3.67e-11	2.71e-07	9.78e-16	5.35e-18	2.06e-06	4.46e-54	3.02e-17	5.46e-09	0.000102	1	1.31e-38
BMNH-1905.8.13.1	Acinonyx_jubatus	Puma	Puma	8.73e-10	2.4e-06	3.34e-12	2.02e-13	3.03e-06	3.75e-70	1.62e-29	1.8e-08	1.33e-06	1	6.18e-42
BMNH-39.536	Acinonyx_jubatus	Puma	Puma	6.35e-10	1.34e-06	1.79e-10	2.76e-12	1.08e-06	2e-60	1.22e-25	4.13e-07	6.78e-10	1	9.93e-42
BMNH-43.56	Acinonyx_jubatus	Puma	Puma	9.03e-08	2.34e-06	1.73e-12	1.56e-16	0.000578	3.66e-52	1.43e-17	1.69e-09	2.19e-06	0.999	1.58e-36
RCSOM-A125.21	Caracal_aurata	Caracal	Caracal	6.26e-05	0.752	7.22e-08	3.16e-09	0.00419	6.38e-48	2.17e-10	0.222	0.00108	0.0209	2.75e-35
RCSOM-A125.2	Caracal_aurata	Caracal	Panthera	5.68e-06	0.0539	6.75e-08	1.06e-07	2e-05	1.12e-62	7.71e-16	2.71e-05	0.946	7.59e-05	1.28e-38
RCSOM-A125.23	Caracal_aurata	Caracal	Caracal	6.36e-05	0.968	5.88e-05	1.43e-06	0.0188	6.11e-58	1.52e-18	0.00831	1.52e-06	0.00432	4.01e-34
BMNH-25.10.7.13	Caracal_aurata	Caracal	Puma	0.0125	0.077	3.04e-07	3.33e-07	0.00648	3.07e-61	4.82e-24	0.431	2.9e-07	0.473	3.79e-44
BMNH-1938.3.29.1	Caracal_aurata	Caracal	Caracal	0.00535	0.44	3.31e-07	2.38e-07	0.0254	2.1e-58	7.9e-19	0.0105	0.305	0.214	7.79e-38
RCSOM-A121.1	Caracal_caracal	Caracal	Caracal	6.9e-07	0.995	2.69e-07	3.08e-11	0.00214	9.47e-63	3.71e-20	1.06e-05	3.67e-07	0.00282	1.96e-46
RCSOM-A121.11	Caracal_caracal	Caracal	Caracal	2.28e-07	0.875	6.59e-06	5.12e-08	0.0585	3.24e-62	1.41e-15	0.0121	0.0516	0.00314	6.63e-40
RCSOM-A121.12	Caracal_caracal	Caracal	Caracal	4.13e-09	0.845	0.00141	7.25e-07	0.0312	3.7e-59	1.57e-19	0.121	4.51e-08	0.002	2.01e-35
RCSOM-A121.13	Caracal_caracal	Caracal	Caracal	1.17e-05	0.628	2.27e-06	5.17e-09	0.0129	2.12e-65	1.34e-20	0.178	3e-06	0.18	1.19e-46
RCSOM-A121.2	Caracal_caracal	Caracal	Caracal	1.46e-06	0.995	1.62e-05	2.07e-10	0.00223	1.02e-67	6.64e-24	4.49e-05	1.17e-07	0.00298	7.2e-43
RCSOM-A121.15	Caracal_caracal	Caracal	Caracal	2.32e-09	0.973	0.0258	4.16e-09	0.000893	9.22e-74	1.71e-26	8.67e-06	2.06e-10	3.95e-05	1.03e-48
RCSOM-A121.3	Caracal_caracal	Caracal	Caracal	2.36e-06	0.946	7.32e-06	1.39e-08	0.0373	2.22e-65	2.04e-21	0.0149	2.09e-06	0.0014	1.73e-40
RCSOM-A121.22	Caracal_caracal	Caracal	Caracal	3.73e-06	1	1.93e-05	4.9e-09	7.2e-06	6.65e-76	1.69e-24	3.79e-07	2.1e-07	2.03e-05	7.31e-57
RCSOM-A120.21	Felis_chaus	Domestic_cat	Caracal	6.12e-06	0.914	8.89e-06	1.71e-08	0.0348	6.28e-64	1.79e-22	0.0152	6.78e-07	0.0364	3.93e-47
BMNH-19.7.7.3494	Felis_chaus	Domestic_cat	Domestic_cat	2.62e-06	0.00104	0.995	0.000106	0.00363	3.43e-68	1.69e-28	2.91e-06	1.54e-11	7.61e-06	1.95e-42
BMNH-1909.7.1.15	Felis_chaus	Domestic_cat	Domestic_cat	3.78e-08	0.000163	0.999	0.00114	8.67e-05	6.96e-86	2.23e-37	5.86e-06	3.43e-15	3.21e-07	3.18e-51
BMNH-77.858	Felis_chaus	Domestic_cat	Domestic_cat	0.000106	0.00519	0.983	0.000138	0.0112	3.69e-70	1.15e-29	0.000142	3.27e-09	6.29e-05	1.56e-38
BMNH-32.2.1.76	Felis_chaus	Domestic_cat	Domestic_cat	1.19e-06	0.000367	0.926	1.51e-05	0.0723	1.84e-77	1.3e-34	0.00132	1.64e-12	6.45e-05	1.1e-44
BMNH-1936.4.14.35	Felis_chaus	Domestic_cat	Domestic_cat	7.74e-07	0.000386	0.991	0.000115	0.00741	3.23e-73	2.62e-36	0.0011	1.04e-14	0.000117	1.43e-43
BMNH-8.1.13.4	Felis_chaus	Domestic_cat	Domestic_cat	2.59e-08	3.38e-05	1	5.01e-07	2.94e-07	4.56e-84	5.21e-39	2.44e-09	5.64e-13	8.95e-09	9.52e-49
BMNH-4.6.1.1	Felis_chaus	Domestic_cat	Domestic_cat	3.62e-06	0.00847	0.991	5.64e-07	0.00019	9.42e-72	3.47e-31	2.7e-05	5.78e-10	3.34e-06	8.36e-47
BMNH-22.5.16.27	Felis_chaus	Domestic_cat	Domestic_cat	3.15e-05	0.0706	0.902	3.89e-06	0.0272	1.6e-66	3.28e-23	0.000104	7.77e-08	6.29e-05	1.04e-42
BMNH-29.10.19.1	Felis_chaus	Domestic_cat	Domestic_cat	2.66e-10	2.4e-07	1	7.24e-07	7.04e-07	1.11e-71	1.32e-35	9.6e-07	6.31e-17	9.69e-10	2.91e-42
BMNH-25.6.10.12	Felis_chaus	Domestic_cat	Domestic_cat	1.71e-09	1.2e-05	1	0.000286	2.72e-05	1.32e-86	2.94e-41	1.41e-05	4.28e-15	3.36e-08	4.71e-50
BMNH-12.6.28.11	Felis_chaus	Domestic_cat	Domestic_cat	2.57e-06	2.84e-05	0.999	0.000404	8.13e-05	1.43e-81	2.14e-40	2.12e-05	2.61e-13	3.33e-07	1.05e-47
BMNH-32.2.1.39	Felis_chaus	Domestic_cat	Domestic_cat	5.66e-06	5.18e-05	1	5.9e-06	2.37e-05	6.03e-80	1.79e-36	1.66e-07	1.23e-13	1.39e-06	8.09e-47
BMNH-32.2.1.64	Felis_chaus	Domestic_cat	Domestic_cat	3.65e-07	6.57e-07	1	6.46e-05	5.98e-06	2.55e-70	5.39e-33	3.28e-06	1.22e-11	2.27e-08	2.45e-37
BMNH-32.2.1.59	Felis_chaus	Domestic_cat	Domestic_cat	3.52e-05	0.00122	0.999	2.58e-05	1.24e-05	2.55e-70	2.59e-28	4.23e-06	4.2e-14	5.73e-07	1.77e-44
BMNH-14.8.22.17	Felis_chaus	Domestic_cat	Domestic_cat	1.21e-08	6.26e-05	1	2.43e-07	7.56e-05	7.54e-69	9.52e-31	5.39e-05	3.33e-13	1.11e-07	1.3e-43
BMNH-14.7.19.86	Felis_chaus	Domestic_cat	Domestic_cat	1.61e-07	0.00374	0.996	5.97e-07	6.05e-05	5.8e-79	9.98e-30	3.42e-06	4.01e-10	1.08e-06	1.11e-51
BMNH-1934.3.24.14	Felis_chaus	Domestic_cat	Domestic_cat	5.23e-08	0.00155	0.998	3.02e-06	9.29e-05	5.14e-77	1.04e-34	0.000461	3.15e-12	8.31e-06	9.02e-49
BMNH-67.1429	Felis_margarita	Domestic_cat	Domestic_cat	0.0242	0.0159	0.96	4.66e-07	0.000355	6e-91	1.68e-31	5.84e-07	5.97e-13	8.7e-07	1.44e-62
BMNH-59.634	Felis_margarita	Domestic_cat	Domestic_cat	0.00692	6.27e-05	0.993	2.01e-05	0.000138	1.17e-87	2.97e-37	1.4e-07	7.34e-18	8.64e-10	1.9e-59
BMNH-2.12.1.5	Felis_nigripes	Domestic_cat	Domestic_cat	4.06e-10	4.27e-09	1	4.35e-05	1.64e-09	1.41e-91	5.65e-39	6.59e-09	6.28e-20	4.51e-14	8.85e-52
BMNH-39.679	Felis_nigripes	Domestic_cat	Domestic_cat	4.94e-10	3.13e-06	1	2.5e-05	8.88e-07	5.78e-76	7.4e-29	1.54e-06	3.08e-16	2.27e-12	7.14e-48
BMNH-2.12.1.4	Felis_nigripes	Domestic_cat	Domestic_cat	7.74e-11	1.37e-08	1	1.63e-06	1.56e-08	1.46e-78	3.9e-36	6.71e-08	1.78e-20	6.55e-13	3.18e-46
HM-NH.35.95	Felis_silvestris	Domestic_cat	Domestic_cat	1.69e-07	2.83e-06	1	5.64e-05	5.61e-06	6.23e-67	3.36e-33	1.36e-05	5.06e-15	4.67e-09	1.53e-45
BCMAG-Af1371	Felis_silvestris	Domestic_cat	Domestic_cat	4.09e-07	4.02e-06	1	0.00044	9.38e-07	2.07e-86	1.36e-43	2.97e-07	2.67e-17	3.14e-09	1.78e-53
BCMAG-Af1374	Felis_silvestris	Domestic_cat	Domestic_cat	7.28e-07	6.75e-07	0.985	0.015	6.11e-05	6.9e-78	1.87e-36	6.44e-06	2.71e-16	1.34e-09	1.18e-48
BCMAG-Af1382	Felis_silvestris	Domestic_cat	Domestic_cat	5.09e-09	1.31e-06	1	3.75e-06	1.06e-06	1.26e-75	5.05e-38	3.43e-09	6.28e-19	4.42e-11	2.26e-45
HM-NH.74.5.15	Felis_silvestris	Domestic_cat	Domestic_cat	1.82e-06	5.06e-06	1	0.00045	2.38e-06	2.09e-71	2.58e-31	1.83e-08	5.73e-15	1.42e-12	2.13e-44
HM-NH.74.5.16	Felis_silvestris	Domestic_cat	Domestic_cat	6.24e-08	0.000174	1	8.36e-06	1.55e-05	2.63e-74	1.96e-33	2.23e-06	2.67e-16	3.08e-10	1.21e-47
HM-NH.74.5.20	Felis_silvestris	Domestic_cat	Domestic_cat	1.45e-10	5.73e-07	1	3.62e-05	1.62e-07	6.48e-71	1.25e-35	1.42e-07	4.55e-18	6.17e-12	4.47e-49
HM-NH.74.5.22	Felis_silvestris	Domestic_cat	Domestic_cat	1.87e-06	1.76e-05	0.998	0.00167	1.96e-06	2.32e-76	5.97e-38	8.42e-07	6.85e-18	2.05e-09	3.91e-50
HM-NH.74.5.23	Felis_silvestris	Domestic_cat	Domestic_cat	3.19e-09	0.000116	0.996	0.00405	4.4e-05	6.13e-79	3.89e-33	1.54e-09	3.56e-15	1.6e-11	2.99e-46
HM-NH.74.5.27	Felis_silvestris	Domestic_cat	Domestic_cat	3.36e-05	6.24e-05	0.999	0.000513	7.72e-07	1.17e-73	5.05e-34	1.12e-06	2.16e-14	1.72e-09	1.02e-47
HM-NH.74.5.29	Felis_silvestris	Domestic_cat	Domestic_cat	6.1e-09	3.17e-07	0.998	0.00226	2.1e-08	1.12e-74	6.54e-32	1.35e-09	9.75e-15	1.1e-11	1.34e-40
BRSUVA-Cat-CHAIRO	Felis_silvestris	Domestic_cat	Domestic_cat	1.22e-05	6.4e-05	0.904	0.096	0.000297	1.94e-78	9.81e-38	5e-07	9.12e-14	1.09e-08	2.34e-47
BRSUVA-T.1.543	Felis_silvestris	Domestic_cat	Domestic_cat	4.3e-07	4.48e-06	0.999	0.00093	6.11e-06	7.01e-75	3.25e-38	6.27e-08	8.85e-20	2.15e-10	3.21e-47
BCMAG-Ab4632	Felis_silvestris	Domestic_cat	Domestic_cat	8.29e-06	0.00108	0.988	1.71e-05	0.00509	7.08e-64	5.98e-32	0.0053	5.73e-13	3.48e-06	2.03e-37
BCMAG-Ab4598	Felis_silvestris	Domestic_cat	Domestic_cat	3.82e-08	0.00336	0.882	0.0888	0.0251	4.88e-80	2.37e-30	0.000559	9.56e-12	8.44e-07	1.76e-52
BCMAG-Af1372	Felis_silvestris	Domestic_cat	Domestic_cat	2.67e-07	2.72e-08	0.999	0.00085	1.1e-08	1.24e-82	6.73e-41	2.24e-08	1.86e-19	3.2e-11	4.01e-52
BCMAG-Af1373	Felis_silvestris	Domestic_cat	Domestic_cat	3.39e-05	0.0015	0.998	1.56e-05	0.000159	4.15e-70	5.35e-28	2.87e-06	2.48e-10	3.77e-07	2.23e-42
BCMAG-Af1383	Felis_silvestris	Domestic_cat	Domestic_cat	2.12e-07	0.000103	0.998	0.000162	9.41e-05	1.15e-71	1.46e-31	0.00172	1.27e-12	1.64e-07	1.39e-45
HM-NH.35.92	Felis_silvestris	Domestic_cat	Domestic_cat	0.000244	1.12e-05	0.67	0.329	0.00133	5.74e-77	8.68e-38	2.95e-05	1.72e-12	1.66e-06	2.93e-50
RCSOM-G16.24	Felis_silvestris	Domestic_cat	Domestic_cat	6.33e-09	1.93e-06	1	0.000271	1.6e-06	7.77e-78	1.71e-34	2.81e-09	3.81e-17	1.48e-11	2.75e-43
RCSOM-A120.12	Felis_silvestris	Domestic_cat	Domestic_cat	2.75e-09	0.000114	0.998	0.00229	5.26e-05	7.37e-71	2.91e-31	1.22e-06	1.53e-13	3.42e-10	1.48e-40
RCSOM-A120.13	Felis_silvestris	Domestic_cat	Domestic_cat	9.85e-08	3.65e-05	0.663	0.337	1.78e-05	5.73e-85	4.42e-39	1.83e-06	1.49e-15	1.95e-10	6.42e-50
RCSOM-G70.5	Felis_silvestris	Domestic_cat	Domestic_cat	1.93e-08	4.39e-06	0.938	0.0623	1.07e-06	2.02e-84	8.68e-43	1.02e-06	3.14e-16	1.41e-10	1.19e-50
BCMAG-Ab2797	Felis_silvestris	Domestic_cat	Leopard_cat	1.2e-05	0.000661	0.155	0.842	0.00224	1.01e-89	7.39e-36	1.38e-05	4.61e-14	5.82e-09	3.05e-56
BMNH-1901.11.18.1	Leopardus_colocolo	Ocelot	Ocelot	2.11e-09	0.00129	0.104	0.000301	0.000225	2.59e-79	9.83e-38	0.893	5.29e-12	0.00093	3.1e-53
BMNH-1901.12.27.1	Leopardus_colocolo	Ocelot	Ocelot	3.96e-11	8.78e-05	4.29e-06	1.74e-06	3.02e-05	2.74e-77	3.98e-33	1	1.13e-10	0.00027	7.26e-51
BMNH-1927.11.1.67	Leopardus_colocolo	Ocelot	Ocelot	1.94e-05	0.00242	3.81e-05	0.000154	0.00329	2.36e-74	7.72e-33	0.992	1.33e-14	0.00226	5.32e-54
BMNH-1908.4.13.1	Leopardus_colocolo	Ocelot	Ocelot	9.15e-12	0.00153	0.000148	4.89e-06	0.00011	1.23e-81	9.69e-32	0.998	4.7e-09	0.000228	6.06e-55
BMNH-1921.6.7.3	Leopardus_colocolo	Ocelot	Ocelot	6.64e-12	1.47e-05	2.67e-14	9.54e-15	1.66e-07	1.54e-64	3.4e-23	1	2.52e-13	4.33e-05	4.17e-47
RCSOM-G16.3	Leopardus_geoffroyi	Ocelot	Ocelot	5.76e-07	0.000115	1.39e-05	1.07e-07	3.55e-05	5.74e-61	9.21e-29	1	1e-10	4.31e-05	3.47e-34
BMNH-1913.8.14.1	Leopardus_geoffroyi	Ocelot	Ocelot	1.43e-07	0.000303	3.2e-05	6.44e-06	0.000184	2.9e-63	2.95e-25	0.999	3.67e-11	9.89e-06	2.86e-39
BMNH-1917.1.25.2	Leopardus_geoffroyi	Ocelot	Ocelot	3.63e-07	0.0189	2.54e-05	0.00244	6.19e-05	8.46e-70	1.93e-27	0.978	3.78e-10	0.000166	7.32e-45
BMNH-1909.12.1.9	Leopardus_geoffroyi	Ocelot	Ocelot	2.33e-08	1.16e-05	4.56e-07	3.12e-06	9.49e-05	2.87e-67	7.2e-30	1	9.52e-14	8.53e-06	2.32e-38
BMNH-12.11.15.1	Leopardus_geoffroyi	Ocelot	Ocelot	4.99e-09	0.00229	4.86e-06	1.81e-09	0.000133	4.11e-65	2.55e-29	0.997	1.48e-11	0.000682	2.76e-42
BMNH-1909.12.1.8	Leopardus_geoffroyi	Ocelot	Ocelot	1.28e-07	0.0239	7.06e-08	2.24e-08	0.000464	8.5e-59	3.19e-26	0.918	5.04e-08	0.0579	3.76e-36
BMNH-1921.4.8.1	Leopardus_geoffroyi	Ocelot	Ocelot	1.6e-08	0.00217	4.5e-09	2.59e-09	7.98e-05	6.12e-72	1.33e-28	0.996	3.93e-11	0.00125	2.77e-50
BMNH-1917.1.25.3	Leopardus_geoffroyi	Ocelot	Ocelot	3.94e-07	0.000484	2.83e-08	2.28e-08	0.000223	2.93e-72	6.34e-32	0.99	2.1e-10	0.00891	1.05e-48
BMNH-1837.5.13.94	Leopardus_geoffroyi	Ocelot	Caracal	3.77e-07	0.667	0.00128	1.64e-08	0.00135	1.77e-71	9.67e-30	0.319	1.6e-12	0.0113	2.21e-48
BMNH-1903.7.9.1	Leopardus_guigna	Ocelot	Ocelot	3.71e-07	0.0131	7.24e-05	1.36e-05	0.0029	9.81e-53	1.82e-21	0.975	5.99e-09	0.00857	1.35e-35
BCMAG-Ab2160	Leopardus_pardalis	Ocelot	Ocelot	6.97e-06	2.58e-05	1.59e-06	0.00409	0.000546	9e-69	2.41e-33	0.995	1.71e-13	0.000116	8.3e-43
BCMAG-Af1355	Leopardus_pardalis	Ocelot	Ocelot	1.26e-11	3.8e-05	2.75e-08	3.08e-11	1.54e-07	1.06e-59	1.65e-27	1	2.45e-12	1.71e-06	1.12e-40
BCMAG-Af1356	Leopardus_pardalis	Ocelot	Ocelot	1.78e-05	2.42e-07	0.000395	0.000166	0.000183	4.79e-50	1.61e-22	0.999	3.91e-14	2.37e-08	1.42e-26
BCMAG-Af1380	Leopardus_pardalis	Ocelot	Ocelot	4.42e-06	0.0766	1.56e-05	4.15e-08	0.0539	9.79e-59	6.74e-21	0.868	4.08e-05	0.00163	2.09e-33
BCMAG-Af1381	Leopardus_pardalis	Ocelot	Ocelot	2.69e-13	1.07e-06	9.68e-09	4.64e-11	5.92e-07	1.67e-59	5.76e-30	1	1.97e-11	4e-05	6.08e-42
HM-NH.70.4B	Leopardus_pardalis	Ocelot	Caracal	1.2e-05	0.874	2.08e-07	1.06e-08	0.000763	3.34e-62	7.39e-23	0.0695	4.71e-05	0.0553	5.89e-42
RCSOM-A127.12	Leopardus_pardalis	Ocelot	Caracal	6.71e-06	0.854	0.0084	1.15e-05	0.0184	5.07e-78	8.4e-31	0.00599	1.17e-05	0.113	4.21e-50
RCSOM-A127.2	Leopardus_pardalis	Ocelot	Ocelot	1.88e-07	0.352	9.31e-05	3.29e-06	0.0018	1.12e-56	3.97e-19	0.645	8.22e-08	0.000974	2.55e-33
RCSOM-G70.7	Leopardus_pardalis	Ocelot	Ocelot	1.26e-07	0.000523	0.00261	2.66e-05	0.004	1.2e-60	3.12e-22	0.993	1.64e-07	3.64e-07	3.32e-33
BMNH-1904.12.4.5	Leopardus_pardalis	Ocelot	Ocelot	3.8e-08	0.000279	1.98e-08	3.14e-07	5.42e-08	4.13e-75	3.44e-29	0.999	6.26e-12	0.000233	3.48e-50
BMNH-1926.12.4.28	Leopardus_pardalis	Ocelot	Ocelot	7.99e-10	0.000574	6.29e-07	4.63e-09	3.03e-06	1.73e-62	9.81e-29	0.999	2.92e-12	9.86e-05	1.53e-37
BMNH-1914.4.25.48	Leopardus_pardalis	Ocelot	Ocelot	7.75e-10	2.8e-06	1.95e-09	1.95e-07	6.66e-07	7.91e-63	1.29e-26	1	1.03e-11	1.78e-06	4.59e-41
BMNH-1899.8.1.28	Leopardus_pardalis	Ocelot	Ocelot	5.91e-07	0.173	1.1e-06	1.03e-08	0.0369	1.81e-52	6.2e-17	0.787	1.2e-06	0.00317	1.27e-32
BMNH-1933.6.12.1	Leopardus_pardalis	Ocelot	Ocelot	5.95e-07	9.04e-05	4.38e-08	1.59e-06	4.6e-05	1.49e-57	3.2e-26	0.99	0.0003	0.00953	1.45e-32
BMNH-1915.2.15.1	Leopardus_pardalis	Ocelot	Ocelot	2.08e-05	0.0142	0.000234	1.32e-05	0.0941	1.15e-62	2e-22	0.889	5.81e-08	0.00208	6.49e-39
R-S348	Leopardus_pardalis	Ocelot	Ocelot	5.68e-06	9.15e-08	1.82e-07	2.31e-05	0.00975	1.88e-64	5.01e-30	0.99	5.84e-10	0.000119	2.93e-41
HM-NH.35.87	Leopardus_tigrinus	Ocelot	Ocelot	3.83e-07	2.13e-06	0.000462	0.000104	0.000566	9.23e-69	1.25e-31	0.999	2.95e-12	6.26e-06	2.14e-41
BMNH-1903.7.1.11	Leopardus_tigrinus	Ocelot	Ocelot	3.9e-09	0.000398	6.86e-08	3.79e-07	0.000182	9.37e-67	2.07e-29	0.999	9.54e-13	0.00034	2.39e-48
BMNH-63.1211	Leopardus_tigrinus	Ocelot	Ocelot	4.69e-07	6.31e-05	9.82e-10	6.7e-07	8.11e-06	1.1e-70	2.27e-28	0.991	5.19e-10	0.00877	1.66e-55
BMNH-1884.2.8.3	Leopardus_tigrinus	Ocelot	Ocelot	6.9e-09	8.9e-06	1.36e-09	7.31e-08	1.29e-06	5.41e-54	1.97e-23	0.998	7.21e-11	0.00176	3.18e-44
BMNH-29.6.6.1	Leopardus_tigrinus	Ocelot	Ocelot	6.68e-10	0.000376	5.51e-06	2.89e-08	2.06e-05	1.02e-60	1.46e-27	0.996	1.29e-10	0.00409	3.75e-41
BMNH-1898.7.1.2	Leopardus_tigrinus	Ocelot	Ocelot	5.22e-08	7.52e-05	0.000247	4.72e-05	2.04e-05	6.12e-61	5.08e-27	0.999	8.62e-11	0.000525	2.2e-38
BMNH-98.3.2.16	Leopardus_wiedii	Ocelot	Ocelot	0.00487	0.000577	0.00014	1.53e-05	0.000285	3.79e-73	9.99e-33	0.994	2e-12	0.000303	5.46e-53
BMNH-1855.12.26.175	Leopardus_wiedii	Ocelot	Ocelot	0.000488	0.000195	0.000194	1.68e-06	0.0125	4.86e-70	9.54e-30	0.986	1.45e-09	0.000838	4.86e-47
BMNH-1858.5.4.71	Leopardus_wiedii	Ocelot	Ocelot	1.05e-05	0.000498	0.0464	0.000465	0.000181	2.63e-80	5.74e-36	0.95	4.15e-14	0.00283	6.08e-60
BMNH-1914.5.28.9	Leopardus_wiedii	Ocelot	Ocelot	2.02e-08	4.23e-05	8.3e-08	7.34e-10	6.35e-05	3.37e-52	8.06e-23	1	5.04e-11	0.000133	1.24e-37
BMNH-1908.6.17.9	Leopardus_wiedii	Ocelot	Ocelot	5.13e-07	2.54e-05	0.000358	1.01e-05	0.000248	8.44e-59	5.55e-28	0.999	1.59e-15	0.000158	7.44e-40
BMNH-26.1.12.5	Leopardus_wiedii	Ocelot	Ocelot	0.0137	7.99e-06	1.6e-05	9.83e-06	0.000729	5.53e-68	7.39e-31	0.972	2.28e-08	0.0131	2.67e-48
BMNH-1922.5.29.3	Leopardus_wiedii	Ocelot	Ocelot	7.09e-05	0.000136	0.000602	8.33e-05	0.000221	3.56e-65	2.07e-35	0.99	4.72e-11	0.00888	9.98e-46
BMNH-1913.12.18.2	Leopardus_wiedii	Ocelot	Ocelot	0.000183	7.51e-05	0.00529	0.00108	0.000704	1.18e-71	7.12e-33	0.992	9.1e-11	0.000202	2.47e-49
HM-NH.36.18	Leptailurus_serval	Caracal	Caracal	0.000105	0.762	0.223	5.97e-05	0.0146	1.28e-68	5.45e-26	8.83e-06	4.18e-07	0.000148	5.35e-49
RCSOM-A124.3	Leptailurus_serval	Caracal	Lynx	9.33e-06	0.474	0.00114	4.5e-06	0.523	2.96e-68	1.28e-25	0.000508	2.1e-09	0.00167	5.16e-42
RCSOM-A124.12	Leptailurus_serval	Caracal	Ocelot	1.16e-06	0.0082	3.88e-06	6.8e-09	0.00171	7.75e-62	1.19e-20	0.99	5.8e-09	4.91e-05	8.24e-47
RCSOM-A124.11	Leptailurus_serval	Caracal	Caracal	3.01e-06	0.382	0.375	1.88e-06	0.242	8.96e-69	1.05e-27	8.86e-06	4.91e-08	0.000372	1.22e-42
RCSOM-A124.1	Leptailurus_serval	Caracal	Caracal	2.6e-06	0.982	0.000516	1.76e-07	0.015	1.52e-78	5.58e-28	4.83e-06	5.49e-07	0.00213	1.55e-58
BMNH-99.10.23.3	Leptailurus_serval	Caracal	Caracal	1.16e-06	0.973	6.42e-05	6.73e-09	0.0268	2.89e-73	8.03e-23	2.98e-06	1.84e-07	0.000152	1.21e-54
BMNH-50.2042	Leptailurus_serval	Caracal	Lynx	0.00273	0.0672	0.000485	5.97e-05	0.926	1.29e-74	9.74e-32	0.000651	2.41e-09	0.00318	8.9e-51
BMNH-9.11.2.4	Leptailurus_serval	Caracal	Caracal	1.57e-05	0.981	0.00347	1.18e-07	0.00139	4.35e-69	3.55e-26	2.18e-05	1.21e-08	0.0138	7.35e-53
BMNH-9.11.2.5	Leptailurus_serval	Caracal	Caracal	7.94e-08	0.911	0.0459	4.66e-06	0.0264	1.94e-73	3.43e-30	0.0122	4.61e-09	0.00443	4.4e-43
BMNH-11.1.12.1	Leptailurus_serval	Caracal	Caracal	0.000548	0.877	0.00739	3.89e-05	0.111	1.81e-71	7.23e-23	0.00244	1.73e-05	0.00148	1.06e-51
BMNH-1937.2.24.27	Leptailurus_serval	Caracal	Caracal	1.01e-05	0.544	0.0529	1.71e-06	0.341	9.83e-82	4.75e-31	0.0278	4.33e-06	0.0338	6.23e-54
BMNH-66.36	Leptailurus_serval	Caracal	Caracal	2.9e-05	0.58	0.0209	1.89e-05	0.387	2.86e-82	3.07e-32	0.00767	1.62e-08	0.0043	1.28e-51
BMNH-70.679	Leptailurus_serval	Caracal	Caracal	3.71e-06	0.883	0.00519	6.11e-08	0.0837	2.01e-71	2.83e-25	0.00541	1.42e-10	0.0227	5.97e-48
RCSOM-A122.2	Lynx_canadensis	Lynx	Lynx	4.78e-07	0.00682	1.75e-05	8.58e-10	0.969	2.11e-71	1.82e-28	0.000144	4.29e-07	0.0242	2.23e-45
RCSOM-A122.3	Lynx_canadensis	Lynx	Lynx	2.97e-08	0.00135	1.95e-06	1.34e-10	0.999	7.3e-64	4.46e-24	3.31e-06	1.57e-09	9.75e-05	1.32e-39
RCSOM-G16.32	Lynx_canadensis	Lynx	Lynx	1.56e-07	0.00118	2.44e-07	1.34e-09	0.999	3.42e-61	3.18e-18	1.12e-05	1.23e-05	0.000216	3.34e-41
BMNH-62.12.12.29	Lynx_canadensis	Lynx	Lynx	1.62e-05	0.00758	6.62e-06	3.61e-07	0.987	1.47e-66	2.51e-23	0.000614	9.62e-07	0.00445	5.17e-44
BMNH-1989.377	Lynx_canadensis	Lynx	Lynx	1.94e-06	0.0457	0.000716	1.2e-08	0.953	3e-66	3.81e-25	0.000419	2.23e-10	0.000315	1.81e-41
BMNH-63.2.24.40	Lynx_canadensis	Lynx	Lynx	8.53e-06	0.00688	2.57e-06	2.42e-09	0.992	2.41e-57	2.37e-21	6.39e-06	1.82e-08	0.000734	4.1e-37
BMNH-85.804	Lynx_canadensis	Lynx	Lynx	3.5e-06	0.0541	0.000206	9.96e-09	0.919	2.41e-72	3.03e-29	0.00537	6.55e-10	0.0213	5.97e-48
BCMAG-Ab4458	Lynx_canadensis	Lynx	Lynx	2.04e-09	0.000333	2.19e-10	4.99e-12	0.984	1.3e-55	1.47e-20	0.00806	1.18e-07	0.00757	1.64e-42
RCSOM-A122.1	Lynx_lynx	Lynx	Lynx	2e-07	0.00854	0.000719	2.08e-08	0.968	1.34e-55	1.1e-19	0.0227	8.6e-10	0.000328	3.31e-37
RCSOM-A122.11	Lynx_lynx	Lynx	Lynx	1.38e-05	0.0727	0.000208	1.2e-06	0.927	1.45e-54	4.02e-13	3.44e-06	5.29e-06	0.000156	1.88e-32
BMNH-83.4.21.1	Lynx_lynx	Lynx	Lynx	0.000338	0.141	0.000367	5.58e-08	0.853	1.41e-58	2.44e-20	0.000244	3.46e-06	0.00565	6.42e-36
BMNH-85.803	Lynx_lynx	Lynx	Caracal	0.00402	0.546	0.00034	1.11e-06	0.409	6.31e-53	3.28e-17	0.000666	1.1e-05	0.0399	4.39e-31
BMNH-1230c	Lynx_lynx	Lynx	Lynx	4.9e-05	0.017	1.24e-06	1.04e-08	0.979	9.41e-62	1.3e-20	0.000144	2.44e-07	0.00427	6.32e-41
BMNH-55.12.26.176	Lynx_lynx	Lynx	Lynx	0.00698	0.00507	0.000131	2.53e-08	0.987	6.08e-70	3.23e-26	3.85e-08	5.75e-07	0.00104	5.91e-43
BMNH-69.10.19.16	Lynx_lynx	Lynx	Lynx	2.9e-05	0.000349	5.15e-07	4.19e-09	0.998	4.98e-66	3.65e-22	5.92e-06	2.75e-06	0.00169	1.45e-39
BMNH-58.5.4.63	Lynx_lynx	Lynx	Caracal	2.18e-05	0.607	5.21e-06	4.14e-09	0.351	3.58e-63	2.5e-23	2.68e-05	3.29e-05	0.0417	3.71e-45
BMNH-42.41	Lynx_lynx	Lynx	Lynx	0.000263	0.00358	0.000585	3.02e-07	0.996	3.49e-66	1.18e-23	3.48e-07	1.49e-08	3.08e-06	7.56e-40
BMNH-95.9.4.1	Lynx_pardinus	Lynx	Lynx	1.76e-09	0.00059	6.45e-07	1.48e-11	0.976	3.35e-69	5.22e-27	0.00096	8.11e-07	0.0222	2.94e-45
BMNH-4.12.12.1	Lynx_pardinus	Lynx	Lynx	2.27e-06	0.00243	5.67e-06	9.18e-10	0.99	7.08e-64	2.92e-26	0.00245	7.64e-09	0.00536	1.39e-42
BMNH-39.3664	Lynx_pardinus	Lynx	Lynx	5.35e-09	0.00508	6.45e-05	3.03e-11	0.994	2.75e-69	2.55e-25	0.000263	5.65e-08	0.000814	2.21e-45
BMNH-1903.3.16.1	Lynx_pardinus	Lynx	Puma	2.62e-08	0.014	6.94e-07	2.89e-13	0.183	1.4e-56	1.46e-19	0.156	0.000178	0.647	3.89e-35
BMNH-19.4.2.1	Lynx_rufus	Lynx	Lynx	0.00111	0.000194	0.00618	0.000951	0.991	6.08e-77	1.71e-35	6.24e-05	3.57e-10	3.75e-05	9.39e-43
BMNH-1227.a	Lynx_rufus	Lynx	Lynx	0.00623	0.131	0.00128	0.0106	0.829	2.95e-78	1.49e-30	0.00793	6.28e-09	0.0139	2.91e-50
BMNH-43.5.27.5	Lynx_rufus	Lynx	Lynx	0.000266	0.00389	0.304	0.00278	0.639	2.42e-72	2.22e-31	0.047	1.73e-09	0.00319	2.87e-44
BMNH-94.5.9.2	Lynx_rufus	Lynx	Lynx	0.181	0.0763	0.167	0.00441	0.563	1.53e-75	6.72e-30	0.00419	5.01e-08	0.00367	3.93e-44
BMNH-82.10.26.10	Lynx_rufus	Lynx	Lynx	0.00412	0.263	0.0601	0.00011	0.672	3.55e-68	1.33e-20	0.000248	7.35e-05	0.000319	2.08e-42
BMNH-88.11.25.1	Lynx_rufus	Lynx	Lynx	4.42e-05	0.00921	1.78e-05	9.21e-07	0.981	2.21e-76	1.11e-26	0.00788	5.26e-07	0.0021	1.73e-53
BMNH-57.6.22.6	Lynx_rufus	Lynx	Lynx	0.00434	0.182	0.154	0.0148	0.333	2.05e-77	3.35e-33	0.306	5.52e-10	0.00717	2.24e-49
BMNH-13.8.2.1	Lynx_rufus	Lynx	Caracal	0.000585	0.486	0.407	0.000148	0.0774	8.79e-70	8.84e-26	0.0242	3.1e-09	0.00437	1.35e-47
BMNH-1938.11.30.22	Neofelis_diardi	Panthera	Panthera	2.87e-07	0.00392	3.84e-08	3.69e-10	4.68e-05	4.24e-64	3.42e-17	1.91e-07	0.996	6.56e-06	5.46e-40
BMNH-1938.11.30.24	Neofelis_diardi	Panthera	Panthera	6.68e-13	2.46e-07	1.64e-14	8.5e-14	1.83e-07	4.06e-75	2.35e-26	1.48e-06	1	6.78e-06	6.96e-44
BMNH-1903.4.9.2	Neofelis_diardi	Panthera	Panthera	3.51e-07	0.00227	3.33e-10	8.18e-14	8.5e-06	2.24e-54	2.72e-12	2.2e-08	0.998	8.13e-06	1.45e-36
BMNH-30.3.3.5	Neofelis_diardi	Panthera	Panthera	2.96e-07	1.42e-05	2.68e-11	8.24e-14	1.46e-05	1.2e-56	2.27e-17	1.82e-07	1	5.05e-06	2.43e-37
BMNH-1938.11.30.23	Neofelis_diardi	Panthera	Panthera	3.51e-13	1.63e-10	2.86e-16	6.83e-19	7.42e-12	2.25e-56	9.99e-20	1.07e-11	1	7.84e-09	8.64e-42
BMNH-39.336	Neofelis_diardi	Panthera	Panthera	2.44e-10	0.00356	7.35e-12	1.26e-14	1.77e-05	2.63e-63	2.81e-16	2.58e-06	0.996	1.19e-05	4.45e-43
BMNH-55.1644	Neofelis_nebulosa	Panthera	Panthera	2.51e-09	0.00012	1.09e-12	1.05e-11	5.51e-06	2.3e-67	4.98e-16	1.53e-08	1	1.2e-07	3.69e-38
BMNH-43.65	Neofelis_nebulosa	Panthera	Panthera	1.45e-14	5.95e-10	7.84e-20	1.72e-17	4.22e-13	1.89e-54	4.52e-14	4.22e-14	1	2.09e-11	4.95e-37
BMNH-47.685	Neofelis_nebulosa	Panthera	Panthera	1.07e-11	2.96e-07	7.81e-14	7.51e-12	9.56e-11	7.25e-64	5.74e-18	3.88e-11	1	1.89e-09	1.83e-39
BMNH-58.6.24.49	Neofelis_nebulosa	Panthera	Panthera	2.33e-07	9.1e-05	1.36e-11	3.25e-10	1.64e-06	2.96e-66	4.94e-18	7.34e-07	1	1.47e-05	2.81e-42
BMNH-30.3.3.4	Neofelis_nebulosa	Panthera	Panthera	9.63e-10	0.000358	6.47e-12	3.25e-13	1.77e-06	2.78e-59	5.18e-13	3.47e-09	1	4.14e-08	1.58e-36
BMNH-1977.17	Neofelis_nebulosa	Panthera	Panthera	7.74e-08	6.72e-06	5.41e-15	1.35e-13	7.75e-09	1.6e-65	1.82e-18	2.16e-11	1	1.12e-06	4.09e-42
RCSOM-G16.4	Otocolobus_manul	Leopard_cat	Domestic_cat	1.56e-05	9.6e-11	1	5.42e-06	8.63e-06	3.52e-79	3.76e-37	2.84e-11	7.85e-16	2.65e-13	1.18e-40
BMNH-79.11.21.540	Otocolobus_manul	Leopard_cat	Lynx	0.0297	2.24e-05	0.0916	0.000212	0.878	7.25e-84	2.92e-32	1.21e-05	2.52e-12	6.6e-07	7.32e-54
BMNH-79.526	Otocolobus_manul	Leopard_cat	Domestic_cat	1.03e-06	6.3e-08	1	4.63e-05	7.01e-05	5.88e-82	1.65e-36	2.09e-09	1.01e-15	3.66e-13	3.18e-48
CM.24406	Panthera_atrox	Panthera	Panthera	3.09e-16	6.49e-11	2e-19	1.79e-19	3.23e-10	3.45e-55	4.02e-20	1.38e-14	1	2.1e-09	1.21e-33
BCMAG-Aa1894	Panthera_leo	Panthera	Panthera	7.15e-19	1.16e-11	4.53e-20	1.42e-25	2.48e-12	3.23e-62	1.19e-19	1.15e-19	1	4.26e-13	2.26e-47
BCMAG-Ab4139	Panthera_leo	Panthera	Panthera	4.59e-12	1.57e-07	1.26e-14	8.32e-17	4e-07	1.2e-51	2.6e-19	1.38e-10	1	0.000148	3.98e-29
BCMAG-Ab4172	Panthera_leo	Panthera	Panthera	3.21e-17	5.37e-13	1.99e-20	2.04e-21	7.27e-14	3.65e-53	1.08e-18	1.51e-15	1	7.62e-10	1.39e-40
BCMAG-Ab4186	Panthera_leo	Panthera	Panthera	9.33e-11	2.77e-07	1.54e-13	2.8e-14	1.11e-07	8.99e-59	6.65e-23	1.69e-10	1	4.46e-05	2.55e-41
BCMAG-Af1352	Panthera_leo	Panthera	Panthera	1.17e-13	2.33e-10	1.34e-16	1.97e-18	4.66e-12	7.98e-59	1.31e-20	2.19e-12	1	1.27e-08	1.78e-33
BCMAG-Af1367	Panthera_leo	Panthera	Panthera	4.63e-19	3.09e-16	1.47e-21	1.55e-20	2.89e-16	2.53e-56	6.89e-20	9.32e-18	1	2.92e-12	6.71e-36
BCMAG-Ab2183	Panthera_leo	Panthera	Panthera	1.41e-10	2.12e-08	2.44e-14	1.22e-14	2.19e-07	7.39e-53	4.38e-21	4.2e-11	1	1.96e-06	5.29e-31
HM-NH.23.20	Panthera_leo	Panthera	Panthera	2.44e-09	1.18e-05	5.19e-09	3.33e-14	1.41e-06	1.43e-52	2.98e-19	2e-08	1	0.000266	2.95e-29
BRSUVA-LionL-Bullet	Panthera_leo	Panthera	Panthera	6.75e-13	7.52e-09	5.79e-13	9.32e-13	2.3e-07	1.29e-51	3.72e-20	1.02e-10	1	3.85e-06	1.03e-27
BRSUVA-LionL-noP3	Panthera_leo	Panthera	Panthera	2.6e-15	3.68e-09	5.56e-15	5.72e-18	4.25e-10	3.98e-56	5.53e-21	1.31e-11	1	1.66e-06	1.57e-34
BRSUVA-LionS-Red	Panthera_leo	Panthera	Panthera	3.72e-09	2.23e-06	4.31e-09	4.02e-11	0.000188	1.43e-44	2.66e-16	6.99e-07	0.999	0.00039	4.34e-27
BMNH-77.857	Panthera_onca	Panthera	Panthera	2.31e-12	2.53e-08	2.06e-16	1.12e-16	4.7e-08	1.26e-45	3.44e-07	4.39e-13	1	2.41e-08	9.34e-33
BMNH-89.370	Panthera_onca	Panthera	Panthera	1.21e-14	4.51e-12	1.87e-19	9.37e-19	4.35e-11	4.35e-61	2.82e-19	1.62e-12	1	4.03e-09	5.06e-44
BMNH-1990.542	Panthera_onca	Panthera	Panthera	2.35e-14	1.82e-09	5.82e-19	2.31e-21	7.07e-11	2.49e-61	4.42e-19	1.51e-12	1	3.51e-08	1.44e-46
BMNH-1935.3.6.2	Panthera_onca	Panthera	Panthera	2.27e-10	1.52e-08	7.29e-15	3.27e-15	6.14e-10	7.79e-63	1.77e-21	2.17e-08	1	1e-06	2.73e-44
BMNH-1926.12.4.29	Panthera_onca	Panthera	Panthera	1.6e-11	7.16e-09	3.27e-17	9.81e-21	2.41e-10	5.86e-63	1.82e-16	2.72e-13	1	5.85e-09	8.3e-43
BMNH-1845.8.25.21	Panthera_onca	Panthera	Panthera	1.72e-11	1.05e-09	1.84e-18	1.02e-18	3.04e-10	3.75e-74	5.49e-21	9.8e-13	1	1.55e-08	8.56e-56
BMNH-1936.5.26.3	Panthera_onca	Panthera	Panthera	1.56e-11	5.68e-08	1.88e-13	7.49e-16	3.41e-09	2.14e-60	3.58e-17	9.28e-11	1	7.18e-07	7.47e-43
BMNH-1934.9.10.64	Panthera_onca	Panthera	Panthera	1.7e-14	2.35e-08	6.49e-21	1.26e-20	1.46e-11	3.1e-66	1.13e-17	3.23e-12	1	4.45e-08	5.33e-55
BMNH-1874.4.8.2	Panthera_onca	Panthera	Panthera	1.48e-11	1.53e-07	6.79e-16	4.01e-19	5.85e-09	6.26e-63	8.56e-16	3.28e-11	1	1.19e-07	1.1e-44
BMNH-1928.5.2.139	Panthera_onca	Panthera	Panthera	3.05e-12	5.55e-10	1.59e-18	8.92e-20	3.51e-11	1.18e-57	3.9e-20	4.55e-12	1	2.41e-07	1.51e-37
BMNH-1870.3.10.19	Panthera_onca	Panthera	Panthera	1.56e-06	4.89e-05	4.49e-11	9.16e-13	3.22e-07	4.95e-61	2.35e-21	3.27e-07	0.999	0.000583	3.49e-43
BMNH-1845.8.25.23	Panthera_onca	Panthera	Panthera	9.6e-14	5.16e-12	7.79e-19	2.94e-18	3.67e-14	9.29e-64	8.4e-19	2.65e-14	1	4.1e-10	3.85e-42
BMNH-1845.8.25.22	Panthera_onca	Panthera	Panthera	1.65e-13	1.17e-11	1.58e-17	1.85e-15	3.75e-11	7.49e-63	2.12e-16	4.38e-12	1	8.18e-11	2.11e-41
BMNH-1884.2.8.1	Panthera_onca	Panthera	Panthera	6.61e-09	6.12e-07	9.74e-13	5.58e-13	6.68e-07	2.1e-68	1.23e-20	8.57e-09	1	1.37e-05	3.16e-44
BCMAG-Aa1899	Panthera_pardus	Panthera	Panthera	1.74e-10	2.21e-07	1.01e-15	1.19e-14	2.75e-08	3.42e-73	2.64e-22	1.51e-13	1	6.06e-08	4.26e-50
BCMAG-Ab3871	Panthera_pardus	Panthera	Panthera	4.63e-09	4.42e-07	1.32e-15	4.48e-17	1.66e-09	1.88e-57	9.11e-14	7.48e-16	1	3.27e-09	1.25e-46
BCMAG-Ab4129	Panthera_pardus	Panthera	Panthera	4.21e-07	6.47e-07	3.62e-12	1.98e-11	1.44e-06	1.27e-66	2.61e-26	5.42e-11	1	8.73e-06	4.38e-41
BCMAG-Ab4133	Panthera_pardus	Panthera	Panthera	4.07e-10	1.15e-06	1.98e-11	5.15e-13	3.35e-09	2.18e-71	4.14e-27	1.39e-11	1	0.000103	2.28e-48
BCMAG-Ab4140	Panthera_pardus	Panthera	Panthera	3.93e-08	4.02e-06	7.47e-12	9.87e-12	1.53e-07	6.64e-65	1.64e-20	1.55e-10	1	2.18e-06	5.24e-44
BCMAG-Ad2710	Panthera_pardus	Panthera	Panthera	2.17e-11	1.26e-08	3.09e-17	8.35e-17	8.41e-10	5.77e-68	2.6e-21	6.3e-12	1	1.79e-07	4.33e-44
BCMAG-Af1357	Panthera_pardus	Panthera	Panthera	1.63e-08	3.07e-06	6.35e-10	4.68e-11	6.16e-05	3.89e-65	8.56e-22	3.52e-09	1	1.03e-05	5.82e-37
BCMAG-Af1416	Panthera_pardus	Panthera	Panthera	3.4e-11	0.0111	4.03e-10	6.79e-10	2.57e-07	2.11e-58	1.39e-12	3.92e-06	0.989	3.53e-05	3.41e-39
BCMAG-Ab2185	Panthera_pardus	Panthera	Panthera	8.69e-10	6.68e-06	5.36e-14	3.35e-17	3.39e-09	3.65e-45	5.21e-16	1.05e-12	1	2.75e-05	2.98e-40
HM-NH.74.11.21	Panthera_pardus	Panthera	Panthera	5.13e-14	2.71e-09	4.89e-17	8.63e-13	9.23e-10	1.35e-62	3.53e-19	4.16e-12	1	7.79e-09	6.33e-39
BRSUVA-LeopardS	Panthera_pardus	Panthera	Panthera	3.49e-10	1.47e-05	5.98e-13	1.34e-14	5.15e-08	3.98e-65	3.38e-17	3.47e-12	1	1.29e-06	1.71e-46
BCMAG-Ab2866	Panthera_tigris	Panthera	Panthera	1.05e-16	1.11e-10	5e-17	2.32e-17	2.41e-11	1.08e-60	5.24e-18	4.55e-15	1	2.11e-10	2.43e-43
BCMAG-Ab4126	Panthera_tigris	Panthera	Panthera	2.33e-15	6.34e-10	3.38e-13	5.73e-16	1.47e-07	8.98e-52	1.06e-12	7.46e-11	1	1.23e-08	2.14e-27
BCMAG-Ab4132	Panthera_tigris	Panthera	Panthera	5.2e-16	9.37e-10	4.94e-17	3.21e-20	3.42e-10	3.47e-51	4.14e-14	1.61e-13	1	2.98e-08	2.35e-35
BCMAG-Ab4136	Panthera_tigris	Panthera	Panthera	5.21e-13	9.48e-06	3.22e-15	2.07e-17	3.53e-07	3.19e-63	2.09e-14	1.38e-14	1	1.13e-07	3.88e-51
BCMAG-Ab4138	Panthera_tigris	Panthera	Panthera	1.48e-13	3.12e-06	5.02e-14	4.13e-17	6.12e-07	3.06e-55	1.26e-12	4.17e-12	1	1.58e-06	1.04e-37
BCMAG-Ab4143	Panthera_tigris	Panthera	Panthera	2.76e-18	1.87e-12	4.4e-23	3.07e-24	6.34e-13	1.18e-57	2.73e-16	3.7e-16	1	3.37e-10	5.62e-41
BCMAG-Ab4148	Panthera_tigris	Panthera	Panthera	5.34e-15	0.000454	3.62e-11	4.81e-13	9.02e-08	4.38e-57	4.03e-17	7.88e-07	0.998	0.00161	2.07e-48
BCMAG-Ab4149	Panthera_tigris	Panthera	Panthera	5.99e-15	3.11e-09	6.77e-14	9.6e-17	5.05e-08	2.14e-49	1.3e-14	3.84e-12	1	2.93e-07	1.76e-37
BCMAG-Ab4151	Panthera_tigris	Panthera	Panthera	4.06e-12	1.06e-08	3.35e-15	1.66e-14	2.77e-09	9.76e-59	3.22e-19	2.1e-12	1	8.23e-06	4.35e-39
BCMAG-Ab4153	Panthera_tigris	Panthera	Panthera	5.7e-15	2.01e-07	1.96e-14	9.38e-16	3.03e-08	2.96e-54	3.53e-16	3.78e-10	1	8.83e-06	1.07e-35
BCMAG-Ab4154	Panthera_tigris	Panthera	Panthera	5.38e-18	1.58e-12	1.65e-21	3.77e-21	7.76e-13	9.3e-63	1.68e-16	2.08e-18	1	1.24e-10	1.32e-42
BCMAG-Ab4158	Panthera_tigris	Panthera	Panthera	7.71e-15	1.06e-09	5.63e-16	5.41e-18	2.22e-11	1.07e-66	1.61e-22	4.61e-13	1	4.46e-07	3.27e-50
BCMAG-Ab4173	Panthera_tigris	Panthera	Panthera	3.67e-17	4.58e-12	5.77e-18	3.94e-15	1.02e-10	8.38e-54	1.55e-13	3.32e-13	1	7.11e-09	9.9e-38
BCMAG-Ab4175	Panthera_tigris	Panthera	Panthera	1.18e-18	7.84e-12	1.94e-21	1.05e-23	2.42e-14	3.2e-61	3.64e-12	1.5e-16	1	2.38e-11	5.82e-50
BCMAG-Ab4184	Panthera_tigris	Panthera	Panthera	7.8e-16	1.35e-09	2.92e-16	7.83e-17	4.38e-10	1.14e-57	5.06e-12	9.48e-14	1	5.33e-09	3.75e-40
BCMAG-Ab4189	Panthera_tigris	Panthera	Panthera	5.52e-13	5.51e-09	1.99e-15	3.06e-14	5.28e-08	6.23e-54	9.59e-16	2.46e-09	1	8.47e-06	7.01e-34
BCMAG-Ab2184	Panthera_tigris	Panthera	Panthera	1.62e-09	8.66e-05	1.97e-10	1.26e-13	0.000433	1.1e-42	2.12e-10	2.27e-08	0.999	0.000444	1.51e-28
BMNH-10.3.10.8	Panthera_tigris	Panthera	Panthera	1.8e-16	1.69e-10	7.92e-20	3.8e-20	1.07e-10	2.04e-54	2.03e-11	6.27e-15	1	1.82e-09	1.16e-40
BRSUVA-Tiger	Panthera_tigris	Panthera	Panthera	1.33e-16	1.38e-09	1.26e-17	2.93e-20	8.7e-11	4.55e-54	1.4e-13	7.65e-13	1	8.94e-09	7.45e-42
BMNH-75.2283	Panthera_uncia	Panthera	Panthera	5.88e-11	8.63e-09	7.26e-19	1.55e-19	1.51e-05	2.82e-59	1e-18	8.52e-09	0.917	0.0832	1.28e-43
BMNH-81.1498	Panthera_uncia	Panthera	Puma	1.95e-08	0.00038	2.37e-11	7.88e-14	0.0579	8.48e-49	1.75e-11	4.8e-05	0.459	0.482	7.13e-33
BMNH-1938.6.28.3	Panthera_uncia	Panthera	Panthera	3.8e-07	0.000663	1.24e-11	1.3e-14	0.000199	2.61e-53	2.13e-16	1.46e-08	0.996	0.00275	4.29e-39
BMNH-84.2090	Panthera_uncia	Panthera	Puma	1.28e-06	0.00101	5.7e-11	8.97e-14	0.199	1.26e-48	3.23e-16	0.000208	0.0594	0.74	5.12e-30
BMNH-47.37	Panthera_uncia	Panthera	Panthera	9.62e-07	0.0116	7.95e-10	5.11e-13	0.00336	1.1e-49	1.5e-14	9.81e-07	0.978	0.00665	3.03e-35
HM-NH.35.93	Pardofelis_marmorata	Bay_cat	Bay_cat	1	7.87e-10	4.71e-10	2.09e-07	6.92e-09	1.06e-80	4.84e-40	6.06e-10	1.39e-16	1.95e-09	1.32e-54
BMNH-56.10.1.5	Pardofelis_marmorata	Bay_cat	Bay_cat	1	1.28e-08	6.45e-07	7.33e-06	7.67e-08	7.91e-84	7.13e-39	7.34e-10	3.76e-14	2.56e-08	4.01e-52
BMNH-26.10.4.47	Pardofelis_marmorata	Bay_cat	Bay_cat	0.921	0.00129	0.0526	0.0053	0.0105	1.01e-65	7.1e-28	0.00942	3.57e-10	0.000118	6.82e-41
BMNH-55.1645	Pardofelis_marmorata	Bay_cat	Bay_cat	1	3.17e-09	9.36e-08	5.56e-05	3.25e-08	8.03e-85	3.73e-40	7.72e-10	3.12e-16	2.34e-11	8.05e-58
BMNH-61.1277	Pardofelis_marmorata	Bay_cat	Bay_cat	0.999	3e-06	5.27e-07	0.000832	9.08e-05	9.41e-74	5.42e-30	5.23e-06	7.17e-12	3.62e-07	1.17e-50
BMNH-95.7.30.4	Pardofelis_marmorata	Bay_cat	Bay_cat	1	6.02e-13	3.89e-11	5.58e-06	2.24e-10	9.35e-92	4.91e-45	1.16e-18	6.55e-22	3.07e-15	7.24e-63
BMNH-32.2.9.1	Pardofelis_marmorata	Bay_cat	Bay_cat	1	2.6e-09	9.16e-08	1.41e-06	8.56e-07	4.46e-65	2.42e-29	5.74e-10	1.85e-12	9.2e-10	4.23e-47
RCSOM-A125.1	Pardofelis_temminckii	Bay_cat	Caracal	0.00946	0.588	7.74e-05	3.43e-07	0.185	9.2e-63	1.77e-22	0.206	2.12e-05	0.0116	6.39e-39
BMNH-23.1.7.7	Pardofelis_temminckii	Bay_cat	Bay_cat	0.626	0.243	2.14e-05	0.000355	0.0324	2.41e-72	6.34e-28	0.00305	3.98e-06	0.0946	1.02e-48
BMNH-1868.9.12.1	Pardofelis_temminckii	Bay_cat	Puma	0.0229	0.0758	0.000192	6.66e-05	0.208	7.79e-68	4.2e-25	0.00504	0.000106	0.688	1.29e-44
BMNH-8.8.7.1	Pardofelis_temminckii	Bay_cat	Caracal	0.00675	0.972	0.00244	0.000151	0.00504	1.26e-65	1.32e-22	0.000149	0.0122	0.00174	7.74e-40
BMNH-50.510	Pardofelis_temminckii	Bay_cat	Bay_cat	0.379	0.29	0.000689	1.44e-05	0.0166	8.28e-65	3.41e-28	0.026	1.15e-07	0.288	3.36e-46
BMNH-32.3.1.33	Pardofelis_temminckii	Bay_cat	Caracal	0.124	0.431	0.0667	4.77e-06	0.333	6.02e-62	7.3e-26	0.0372	2.88e-06	0.00825	5.13e-34
RCSOM-A124.54	Prionailurus_bengalensis	Leopard_cat	Domestic_cat	0.0168	0.0199	0.853	0.109	0.00152	2.22e-72	3.14e-29	5.94e-06	1.18e-12	6e-08	1.37e-46
BMNH-1938.11.30.27	Prionailurus_bengalensis	Leopard_cat	Leopard_cat	0.278	0.0082	0.0149	0.689	0.00823	1.22e-76	5.18e-33	0.00183	1.54e-10	3.93e-05	4.49e-51
BMNH-36.5.18.6	Prionailurus_bengalensis	Leopard_cat	Leopard_cat	2.26e-05	7.07e-05	0.0162	0.982	1.99e-06	2.45e-93	3.59e-40	0.00177	1.73e-12	2.45e-07	1.22e-53
BMNH-27.12.1.66	Prionailurus_bengalensis	Leopard_cat	Leopard_cat	0.000718	3.58e-05	0.00366	0.995	7.22e-05	9.45e-81	1.05e-36	7.88e-05	3.13e-11	2.86e-06	9.83e-47
BMNH-27.12.1.72	Prionailurus_bengalensis	Leopard_cat	Leopard_cat	5.66e-06	2.91e-06	1.24e-05	1	1.08e-05	1.91e-77	3.2e-33	1.98e-07	2.84e-13	5.56e-09	3.43e-52
BMNH-1938.8.8.2	Prionailurus_bengalensis	Leopard_cat	Leopard_cat	0.000108	0.00044	0.00127	0.972	0.0031	3.97e-72	1.82e-32	0.0228	8.9e-12	2.89e-06	1.03e-41
BMNH-8.2.26.19	Prionailurus_bengalensis	Leopard_cat	Leopard_cat	0.000226	3.6e-06	0.00265	0.997	1.24e-05	6.93e-83	4.58e-38	1.56e-07	5.74e-12	1.94e-08	2.64e-48
BMNH-70.7.18.25	Prionailurus_bengalensis	Leopard_cat	Leopard_cat	9.71e-06	5.78e-07	5.43e-05	1	2.96e-07	2.56e-83	7.69e-38	1.09e-07	1.25e-14	1.73e-09	5.44e-55
BMNH-75.2246	Prionailurus_planiceps	Leopard_cat	Leopard_cat	3.62e-09	6.79e-11	4.44e-06	1	2.49e-14	3.62e-88	6.88e-42	3.18e-09	8.16e-21	7.64e-17	1.46e-54
BMNH-92.10.1.2	Prionailurus_planiceps	Leopard_cat	Leopard_cat	2.67e-10	1.16e-13	7.03e-10	1	8.19e-14	5.13e-77	2.89e-35	1.06e-09	4.11e-20	3.98e-17	1.44e-45
BMNH-72.8.19.18	Prionailurus_planiceps	Leopard_cat	Leopard_cat	1.95e-07	1.68e-11	7.29e-08	1	3.51e-13	3.51e-78	2.11e-36	9.32e-09	1.9e-17	1.09e-12	4.99e-50
BMNH-29.3.9.1	Prionailurus_planiceps	Leopard_cat	Leopard_cat	2.23e-11	8.46e-15	7.53e-09	1	6.77e-17	4.86e-85	2.16e-41	3.91e-12	3.84e-19	6.26e-18	2.33e-46
BMNH-60.5.4.51	Prionailurus_planiceps	Leopard_cat	Leopard_cat	2.67e-07	4.88e-14	5.04e-10	1	3.12e-16	5.22e-77	2.39e-38	2.51e-11	3.01e-19	6.49e-16	9.62e-44
BMNH-79.11.21.627	Prionailurus_planiceps	Leopard_cat	Leopard_cat	0.000255	2.59e-12	2.39e-09	1	3.02e-12	2.73e-76	7.61e-37	3.45e-08	2.02e-14	1.03e-12	1.62e-44
BMNH-61.1276	Prionailurus_planiceps	Leopard_cat	Leopard_cat	4.89e-09	3.78e-16	3.77e-10	1	3.63e-14	7.06e-77	8.76e-39	3.86e-12	3.29e-20	1.05e-17	3.89e-47
RCSOM-A124.61	Prionailurus_rubiginosus	Leopard_cat	Domestic_cat	2.44e-07	2.82e-06	0.701	0.299	5.76e-09	1.56e-76	1.59e-41	0.00027	3.64e-18	8.84e-08	1.48e-49
RCSOM-A124.62	Prionailurus_rubiginosus	Leopard_cat	Leopard_cat	5.12e-08	1.21e-07	0.00466	0.995	5.62e-08	6.74e-75	7.64e-38	0.000149	2.35e-18	1.04e-09	2.65e-50
RCSOM-A124.63	Prionailurus_rubiginosus	Leopard_cat	Leopard_cat	2.27e-08	5.39e-11	1.91e-06	1	7.27e-12	4.7e-82	9.86e-42	2.51e-08	6.28e-21	4.43e-12	4.36e-56
RCSOM-A124.64	Prionailurus_rubiginosus	Leopard_cat	Leopard_cat	3.75e-10	1.67e-11	0.0131	0.987	9.61e-12	3.28e-81	1.27e-38	3.67e-09	4.47e-20	3.38e-13	2.57e-56
BMNH-20.2.8.5	Prionailurus_rubiginosus	Leopard_cat	Leopard_cat	1.66e-09	1.53e-08	0.0826	0.917	9.48e-11	1.29e-81	6.68e-42	1.85e-07	6.83e-21	2.66e-11	1.4e-52
BMNH-15.3.1.49	Prionailurus_rubiginosus	Leopard_cat	Leopard_cat	3.65e-11	2.28e-11	0.00035	1	2.2e-11	3.21e-78	3.5e-43	9.24e-06	6.6e-21	1.05e-12	1.8e-50
BMNH-66.5.8.1	Prionailurus_rubiginosus	Leopard_cat	Leopard_cat	1.4e-07	2.24e-09	9.27e-05	1	2.94e-10	4.62e-85	1.99e-43	5.32e-07	2.05e-17	2.41e-10	1.79e-60
BMNH-34.4.17.2	Prionailurus_rubiginosus	Leopard_cat	Leopard_cat	3.56e-07	1.7e-07	0.316	0.684	1.77e-09	7.77e-73	6.46e-39	7.05e-05	1.22e-18	1.67e-09	8.08e-46
RCSOM-A124.71	Prionailurus_viverrinus	Leopard_cat	Leopard_cat	2.1e-08	9.34e-06	0.000727	0.999	6.27e-06	7.46e-76	2.69e-30	6.39e-06	3.3e-13	4.7e-09	1.18e-45
RCSOM-A124.7	Prionailurus_viverrinus	Leopard_cat	Leopard_cat	0.00125	3.56e-05	0.00522	0.992	0.00156	1.29e-66	5.62e-27	4.27e-05	1.49e-09	1.47e-06	9.69e-36
RCSOM-G16.31	Prionailurus_viverrinus	Leopard_cat	Leopard_cat	3.69e-08	4.79e-05	0.000303	1	7.9e-06	4.15e-85	4.75e-31	1.06e-06	3.33e-10	3.86e-09	4.23e-53
BMNH-75.2286	Prionailurus_viverrinus	Leopard_cat	Leopard_cat	1.23e-05	1.1e-06	0.037	0.963	3.29e-06	1.51e-74	1.06e-30	5.25e-05	1.77e-11	1.66e-09	4.65e-40
BMNH-14.1.19.1	Prionailurus_viverrinus	Leopard_cat	Leopard_cat	2.27e-05	2.15e-06	0.000399	1	1.37e-07	3.36e-83	3.86e-38	2.35e-07	1.65e-15	6.47e-10	8.8e-49
BMNH-43.1.12.120	Prionailurus_viverrinus	Leopard_cat	Leopard_cat	1.6e-06	2.78e-09	4.09e-05	1	1.65e-09	6e-75	1.59e-39	3.41e-08	1.63e-17	1.63e-10	8.26e-42
RCSOM-A123.4	Puma_concolor	Puma	Puma	6.93e-08	0.00159	5.96e-06	7.69e-07	0.00387	5.22e-67	2.37e-30	0.251	2.27e-06	0.743	6.38e-41
RCSOM-G98.12	Puma_concolor	Puma	Puma	2.9e-07	0.0444	1.26e-05	1.26e-07	0.0153	1.38e-80	3.57e-33	0.00201	0.0102	0.928	2.65e-57
RCSOM-A123.31	Puma_concolor	Puma	Bay_cat	0.906	0.00413	3.89e-08	4.44e-09	0.00134	5.2e-67	3.94e-24	0.00142	0.0718	0.0154	6.01e-50
BMNH-1837.3.15.17	Puma_concolor	Puma	Puma	5.79e-05	0.0167	0.000122	7.92e-08	0.0655	9.39e-68	6.31e-32	0.00481	3.48e-06	0.913	7.72e-41
BMNH-1858.5.4.56	Puma_concolor	Puma	Puma	4.17e-05	0.0218	1.01e-07	5.25e-11	0.0558	4.46e-58	2.01e-22	2.87e-06	0.458	0.465	1.21e-41
BMNH-1850.11.22.46	Puma_concolor	Puma	Caracal	4.79e-06	0.984	0.00154	2.03e-10	0.00769	9.49e-64	5.12e-26	7.53e-05	0.000542	0.00583	5.75e-45
BMNH-1901.11.14.1	Puma_concolor	Puma	Puma	1.12e-05	0.35	7.81e-07	5.79e-12	0.0127	6.31e-54	3.66e-24	2.23e-05	0.122	0.516	1.73e-37
BMNH-11.8.21.1	Puma_concolor	Puma	Puma	3.5e-07	0.000436	1.78e-11	8e-13	0.00123	5.85e-66	8.53e-26	2.15e-05	0.0158	0.982	2.69e-45
BMNH-1901.3.21.15	Puma_concolor	Puma	Puma	8.79e-08	0.0016	2.79e-10	1.78e-11	0.011	3.61e-61	2.26e-24	0.000228	0.00862	0.979	6.12e-46
BMNH-1926.12.4.100	Puma_concolor	Puma	Puma	6.91e-08	0.000241	2.84e-10	3.33e-12	0.000176	7.16e-69	1.98e-29	0.0044	0.0004	0.995	6.7e-47
BMNH-1926.1.12.3	Puma_concolor	Puma	Puma	5.76e-07	0.00129	6.04e-08	1.76e-10	7.13e-05	9.35e-75	6.04e-40	0.0164	5.15e-09	0.982	3.54e-49
BMNH-52.1084.a	Puma_concolor	Puma	Puma	8.47e-05	0.018	1.47e-08	7.38e-10	0.00379	3.76e-62	4.85e-24	0.00958	7.54e-05	0.969	6.06e-46
BMNH-40.692	Puma_concolor	Puma	Puma	5.8e-08	0.00257	8.61e-10	5.75e-13	0.245	1.66e-58	6.18e-21	1.56e-05	0.0399	0.713	2.37e-38
HM-NH.35.94	Puma_yagouaroundi	Puma	Ocelot	0.000667	4.01e-05	1.5e-07	1.49e-06	0.00099	5.82e-62	1.17e-27	0.998	5.3e-08	0.000169	6.13e-45
BMNH-1908.6.17.11	Puma_yagouaroundi	Puma	Bay_cat	0.469	0.0952	9.35e-06	1.12e-05	0.035	7.15e-63	3.77e-23	0.0609	0.000147	0.339	5.96e-43
BMNH-1934.9.2.33	Puma_yagouaroundi	Puma	Caracal	4.78e-07	0.781	0.000286	8.21e-07	0.00662	2.09e-61	3.9e-27	0.189	5.93e-10	0.0229	4.63e-41
BMNH-1934.9.2.32	Puma_yagouaroundi	Puma	Ocelot	6.42e-06	0.0111	2.05e-06	1.33e-06	0.00234	7.15e-57	3.5e-25	0.678	1.93e-09	0.308	1.19e-40
BMNH-1926.1.12.8	Puma_yagouaroundi	Puma	Ocelot	1.21e-07	0.00416	9.98e-07	1.23e-07	0.00371	1.51e-66	8.07e-26	0.913	4e-10	0.079	8.6e-47
BMNH-1926.1.12.7	Puma_yagouaroundi	Puma	Caracal	1.18e-05	0.719	5.62e-07	1.15e-09	0.0918	3.8e-47	1.4e-16	0.0981	3.6e-08	0.0905	7.98e-39
BMNH-1923.8.9.8	Puma_yagouaroundi	Puma	Ocelot	8.02e-07	0.00486	0.000223	4.52e-06	0.000154	5.95e-59	1.69e-28	0.985	6.65e-13	0.0093	3.18e-44
BMNH-1886.1.19.1	Puma_yagouaroundi	Puma	Ocelot	5.16e-07	0.0237	9.58e-07	4.52e-08	0.0389	1.23e-64	4.91e-25	0.917	3.1e-09	0.0203	7.71e-48
BMNH-1926.1.8.9	Puma_yagouaroundi	Puma	Ocelot	2.18e-06	0.109	5.34e-06	1e-08	0.0167	2.16e-57	7.56e-24	0.671	5.33e-09	0.203	2.46e-43
TQ-437	Puma_yagouaroundi	Puma	Ocelot	4.7e-07	0.0191	5.73e-07	4.92e-09	0.0229	1.06e-71	5.97e-30	0.762	2.78e-09	0.196	2.86e-47
M3836-3840	Metailurus_parvulus	Metailurus	Metailurus	1.33e-11	4.69e-05	9.54e-16	1.12e-17	0.000151	9.37e-45	0.99	5.88e-09	0.01	2.7e-05	6.01e-40
M3835	Metailurus_parvulus	Metailurus	Metailurus	1.8e-20	1.23e-09	7.69e-19	1.11e-22	4.94e-08	1.71e-43	1	1.02e-14	3.38e-10	1.64e-16	4.48e-29
BIOPSI.101	Xenosmilus_hodsonae	Homotherium	Homotherium	2.49e-59	8.94e-54	2.6e-64	6.29e-65	6.38e-56	1	2.88e-25	4.23e-46	5.22e-43	4.02e-48	2.18e-14
TMM.933-3582	Dinobastis_serus	Homotherium	Homotherium	9.57e-102	1.38e-97	8.69e-110	2.34e-105	1.48e-92	1	1.11e-42	5.08e-93	6.16e-86	1.82e-85	3.47e-29
BC-120	Megantereon_falconeri	Smilodon	Smilodon	2.83e-44	4.91e-42	4.89e-42	5.56e-41	3.81e-39	6.9e-18	7.21e-21	1.8e-41	1e-30	5.05e-40	1
CB-20	Megantereon_falconeri	Smilodon	Smilodon	9.33e-35	4.73e-31	1.41e-33	9.17e-34	1.22e-32	1.35e-21	3.02e-17	2.4e-30	8.93e-26	9.69e-32	1
M3654-3656	Panthera_palaeosinensis	Panthera	Panthera	7.93e-08	0.00559	2.96e-09	4.08e-09	5.37e-05	1.76e-55	2.7e-16	0.000473	0.993	0.00052	2.42e-30
M3657	Dinofelis_cristata	Metailurus	Homotherium	1.1e-57	2.44e-49	9.04e-64	8.44e-63	3.74e-53	1	7.17e-13	2.6e-52	1.06e-27	1.48e-48	5.01e-26
KPM-NF0001970	Acinonyx_jubatus	Puma	Puma	7.61e-09	1.06e-05	1.5e-07	7.01e-10	5.27e-05	2.52e-49	5.46e-21	9.15e-08	1.07e-07	1	4.65e-37
KPM-NF0001974	Panthera_pardus	Panthera	Panthera	1.47e-08	0.000455	7.85e-09	2.19e-10	0.000974	1.55e-45	1.2e-14	7.3e-06	0.981	0.0171	1.15e-32
KPM-NN0006500	Smilodon_fatalis	Smilodon	Smilodon	1.04e-63	6.54e-61	5.32e-57	7.42e-59	1.03e-53	2.22e-24	4.72e-36	9.38e-56	1.2e-48	3.25e-59	1
NSMT-M10890	Prionailurus_bengalensis	Leopard_cat	Leopard_cat	0.000389	3.09e-05	1.2e-06	0.999	7.03e-05	2.4e-81	2.57e-33	0.000213	5.27e-12	2.39e-06	6.94e-53
NSMT-M10889	Prionailurus_bengalensis	Leopard_cat	Leopard_cat	2.08e-05	0.000246	2.38e-06	0.999	0.000166	1.22e-77	9.18e-28	0.000128	3.34e-10	4.59e-07	2.18e-51
NSMT-M12196	Prionailurus_bengalensis	Leopard_cat	Leopard_cat	3.79e-07	4.04e-07	0.000142	1	2.9e-07	1.56e-77	4.75e-32	0.000139	1.26e-13	4.38e-09	4.16e-43
NSMT-M1867	Panthera_onca	Panthera	Panthera	1.32e-07	0.00011	2.3e-11	1.07e-12	0.00199	2.17e-54	1.81e-17	1.52e-06	0.991	0.00721	3.84e-35
NSMT-M19834	Prionailurus_bengalensis	Leopard_cat	Leopard_cat	5.12e-06	4.69e-07	0.00326	0.997	3.43e-07	2.18e-79	1.02e-38	1.33e-05	1.25e-15	1.03e-09	2.05e-46
NSMT-M15450	Prionailurus_bengalensis	Leopard_cat	Leopard_cat	1.83e-06	1.76e-09	1.39e-05	1	9.5e-10	3.83e-65	4.27e-39	8.28e-08	4.9e-18	7.87e-10	4.61e-42
NSMT-M10527	Prionailurus_bengalensis	Leopard_cat	Leopard_cat	5.59e-10	3.72e-05	0.00205	0.998	7.51e-07	8.78e-75	1.44e-27	9.99e-06	1.03e-12	3.99e-10	5.46e-49
NSMT-M12197	Felis_nigripes	Domestic_cat	Domestic_cat	1.08e-09	2.98e-07	0.999	0.00135	1.18e-08	1.1e-73	6.91e-39	0.000133	4.85e-20	7.73e-10	1.14e-44
NSMT-M1462	Felis_silvestris	Domestic_cat	Domestic_cat	1.72e-05	3.81e-06	1	0.000131	1.47e-05	1.47e-80	5.71e-41	1.13e-06	6.74e-16	7.54e-08	3.37e-51
NSMT-M31469	Felis_silvestris	Domestic_cat	Domestic_cat	4.45e-08	0.00519	0.99	0.00149	3.38e-05	3.48e-85	5.7e-39	0.0029	7.78e-16	1.14e-06	6.64e-56
NSMT-M31826	Neofelis_nebulosa	Panthera	Panthera	9.86e-09	2.16e-08	1.14e-13	3.81e-13	2.82e-08	1.95e-51	6.87e-13	1.61e-10	1	4.18e-08	4.45e-32
BRSUG-26478	Smilodon_fatalis	Smilodon	Smilodon	1.14e-46	2.86e-52	2.61e-59	9.7e-59	2.61e-46	2.91e-09	7.3e-49	1.48e-43	5.76e-43	2.45e-39	1
BRSUG-28543	Panthera_tigris	Panthera	Panthera	4.63e-21	5.75e-13	1.31e-21	3.32e-24	1.61e-13	9.54e-63	1.17e-14	3.06e-16	1	5.24e-11	3.63e-52
F:AM-69204	Panthera_augusta	Panthera	Panthera	1.4e-10	2.74e-08	7.81e-14	1.63e-13	3.69e-07	3.68e-54	1.33e-15	7.97e-09	1	1.02e-06	3.11e-30
F:AM-14349	Smilodon_fatalis	Smilodon	Smilodon	2.95e-39	2.37e-33	6.07e-34	7.85e-36	1.83e-28	2e-15	2.31e-21	1.88e-32	8.7e-28	2.05e-32	1
AMNH-95297	Homotherium_crusafonti	Homotherium	Homotherium	7.75e-73	4.97e-70	3.86e-80	6.13e-84	1.26e-66	1	6.31e-35	9.08e-69	3.32e-56	6.1e-62	2.18e-31
F:AM-50446	Dinofelis_F:AM-50446	Metailurus	Metailurus	2.57e-20	5.41e-10	1.27e-19	3.36e-20	5.45e-13	2.73e-20	0.964	9.95e-14	0.0359	1.19e-10	1.13e-25
F:AM-50445	Dinofelis_F:AM-50445	Metailurus	Metailurus	9.36e-25	2.63e-18	7.7e-29	1.81e-30	3.66e-19	1.12e-22	1	1.66e-22	8.14e-08	2.98e-18	5.43e-16
IVPP-5679	Metailurus_IVPP-5679	Metailurus	Metailurus	6.79e-28	5.69e-21	4.17e-31	5.17e-34	1.64e-21	1.83e-32	1	7.05e-26	7.66e-17	2.71e-24	4.04e-21
F:AM-50462	F:AM-50462	Homotherium	Smilodon	5.01e-43	2.64e-35	1.77e-40	9.95e-46	6.47e-32	0.000284	1.86e-09	5e-34	3.22e-31	1.72e-33	1
AMNH-104641	Homotherium_nestianus	Homotherium	Homotherium	4.63e-52	7.74e-48	3.61e-54	8.51e-57	1.1e-47	1	2.88e-12	1.52e-47	5.96e-35	6.59e-44	1.67e-05
AMNH-105446	AMNH_105446	Smilodon	Smilodon	5.26e-17	5.38e-14	6.68e-15	4.82e-19	5.9e-11	2.03e-10	2.81e-07	4.27e-10	2.05e-13	3.41e-12	1
