# Supplementary material for: Convergence and Divergence in the Evolution of Cat Skulls: Temporal and Spatial Patterns of Morphological Diversity
Source: PLoS One. 2012 Jul 6;7(7):e39752. doi: 10.1371/journal.pone.0039752 (PMC3391202; doi:10.1371/journal.pone.0039752)
Supplement: Table S9 — Scores of all specimens on all PC axes. The Mosimann transforms were subjected to PCA and the first 11 PC axes were used for subsequent analyses. The scores of each specimen along all 29 PC axes are presented here. (XLS) [file pone.0039752.s018.xls]

## Sheet: TableS9
Table S9. Scores of all specimens on all PC axes
Specimen	Taxon	F:AMily	SubF:AMily	Lineage	Genus	PC1	PC2	PC3	PC4	PC5	PC6	PC7	PC8	PC9	PC10	PC11	PC12	PC13	PC14	PC15	PC16	PC17	PC18	PC19	PC20	PC21	PC22	PC23	PC24	PC25	PC26	PC27	PC28	PC29
BMNH-1926.6.4.4	Acinonyx_jubatus	Felidae	Felinae	Puma	Acinonyx	3.49977	4.14003	-0.230978	1.03499	0.103948	-1.8862	0.688903	-2.78646	0.155006	-0.825482	-0.0776879	-0.661542	0.91421	-0.922193	0.205428	-0.140228	0.248197	0.112525	-0.275834	0.11489	-0.432646	-0.10329	0.473522	0.0728744	0.253815	-0.204762	-0.0919047	0.337214	0.0417476
BMNH-1926.6.4.5	Acinonyx_jubatus	Felidae	Felinae	Puma	Acinonyx	3.13815	4.58599	0.481366	0.098124	0.101244	-2.08094	0.105881	-2.99468	0.324315	-0.586485	-0.488954	-0.616244	0.348785	-0.623298	0.033074	-0.24049	0.322748	0.244123	-0.115029	0.140131	-0.166172	0.352141	0.574953	-0.0843073	0.2591	-0.39252	-0.113928	0.215293	-0.119896
BMNH-1931.1.3.3	Acinonyx_jubatus	Felidae	Felinae	Puma	Acinonyx	3.03878	4.32249	-0.573305	1.55739	0.00837685	-1.73736	0.489165	-2.17963	0.709668	-0.0658568	-0.484148	0.169664	0.809698	-0.0406621	0.182097	0.238314	-0.0704593	0.482729	0.0657004	-0.150989	0.154972	0.055959	0.51113	-0.135196	-0.0605662	-0.259213	-0.0454324	0.20891	-0.0480067
BMNH-1931.1.2.9	Acinonyx_jubatus	Felidae	Felinae	Puma	Acinonyx	2.59432	4.41856	0.337409	1.71973	0.0010505	-1.92801	1.57023	-2.65101	-0.307682	-0.496335	-0.318928	0.270884	0.882195	-0.0348069	0.338765	0.148596	0.0475415	-0.219264	-0.202409	-0.0281804	0.125587	0.300133	0.150954	-0.281921	-0.198582	-0.23021	-0.39824	0.147991	-0.103008
BMNH-1942.60	Acinonyx_jubatus	Felidae	Felinae	Puma	Acinonyx	3.62415	3.99629	0.00016682	1.04046	-0.35659	-2.12917	0.300707	-2.86716	-0.529741	0.171015	-0.444272	-0.251	1.00843	-0.678262	-0.0586707	0.0507561	-0.0974966	0.288008	-0.240882	-0.569313	0.22823	-0.0253362	0.526245	-0.197211	-0.222348	-0.0202833	-0.178584	0.0281664	-0.256581
BMNH-1935.2.3.1	Acinonyx_jubatus	Felidae	Felinae	Puma	Acinonyx	3.25198	4.5592	1.91381	0.738919	-0.28093	-2.33535	0.00105425	-1.72918	-0.0977662	-0.851808	-0.620522	-0.756741	0.468033	-0.110875	-0.175682	-0.438774	-0.297524	0.370703	-0.324565	-0.0420293	0.0189883	0.476485	0.322041	-0.0534167	0.125482	-0.433922	-0.216015	0.349843	-0.404522
BMNH-1905.8.13.1	Acinonyx_jubatus	Felidae	Felinae	Puma	Acinonyx	3.2616	4.26997	0.390503	1.05562	0.269158	-1.51779	1.07443	-1.9977	0.745687	-0.883111	0.414903	-0.849036	0.765628	-0.130367	0.645928	-0.492607	0.591444	0.0855929	0.0737835	-0.278351	-0.234467	0.244483	-0.142867	0.335091	0.196138	-0.33346	-0.0804973	0.072549	-0.241502
BMNH-39.536	Acinonyx_jubatus	Felidae	Felinae	Puma	Acinonyx	3.34597	5.10811	0.223816	1.27126	-0.00634538	-1.26093	1.04021	-2.74154	0.179796	-0.413545	-0.601563	0.641742	1.08622	-0.666735	0.362906	-0.00260718	0.23188	-0.195832	0.166278	-0.295038	-0.130559	0.185602	0.111489	0.224647	-0.401596	-0.359041	-0.138438	-0.164374	-0.166595
BMNH-43.56	Acinonyx_jubatus	Felidae	Felinae	Puma	Acinonyx	2.46566	4.92445	1.2393	1.74321	-0.390597	-1.36611	0.121835	-0.844775	0.438161	0.470881	-0.31451	0.754619	1.10497	0.269184	-0.420522	-0.414301	0.115223	0.351478	-0.0731986	-0.112281	-0.00437443	0.283803	0.146291	0.0819634	-0.462651	-0.508165	-0.172711	0.178166	0.0901851
RCSOM-A125.21	Caracal_aurata	Felidae	Felinae	Caracal	Caracal	-3.77595	-1.92708	1.43886	2.03523	-2.9503	-0.251139	0.0956842	0.426241	-0.108844	-0.0443201	-0.117224	0.0262415	-0.34044	0.124523	-0.602446	0.134965	-0.444216	-0.471299	-0.201563	-0.572591	-0.0617458	0.464112	-0.0250101	0.430017	-0.435426	0.0691704	-0.19125	-0.266626	0.0235285
RCSOM-A125.2	Caracal_aurata	Felidae	Felinae	Caracal	Caracal	-2.2614	-2.89449	0.19539	1.52358	-3.4688	0.889588	0.585413	0.576052	0.492638	1.0845	-0.797728	-0.439565	-0.402691	0.172559	0.20659	-0.61946	0.232106	-0.115535	-0.385026	-0.272476	0.47872	-0.130544	-0.385536	0.19046	0.300392	-0.0873738	-0.0283941	0.0760256	-0.0282056
RCSOM-A125.23	Caracal_aurata	Felidae	Felinae	Caracal	Caracal	-2.45395	-1.4785	0.938663	2.08007	-2.40109	-0.13993	0.010813	-0.671276	-0.0732646	0.860662	0.868209	-0.469257	0.122253	-0.187914	-0.122907	-0.231728	0.695246	-0.172872	-0.174359	-0.148627	0.349821	0.0703737	0.0946571	-0.00150339	-0.195275	0.0968331	-0.131663	-0.210441	0.108935
BMNH-25.10.7.13	Caracal_aurata	Felidae	Felinae	Caracal	Caracal	-0.760492	-2.19661	-1.17035	0.813923	-2.61083	-0.453726	0.470246	-0.27662	-0.177512	-0.585545	-0.512099	-0.209963	0.123768	0.317224	-0.521702	0.039669	-0.546668	0.456365	0.49914	0.242765	-0.389361	-0.332656	0.351822	-0.129732	0.168968	0.108141	-0.446506	0.183781	0.0136352
BMNH-1938.3.29.1	Caracal_aurata	Felidae	Felinae	Caracal	Caracal	-0.765944	-1.90661	0.931837	-0.455286	-0.486096	-1.09816	-0.880586	0.114353	0.940512	0.535547	-0.129055	-0.158563	-1.03098	0.505615	-0.336783	0.0741966	0.217409	0.628313	0.462988	-0.0631737	-0.218319	0.604735	-0.0475562	-0.00679709	-0.35763	-0.0773301	-0.177241	-0.0914801	0.112949
RCSOM-A121.1	Caracal_caracal	Felidae	Felinae	Caracal	Caracal	-0.478532	1.65687	-2.0677	1.24482	-2.02875	0.220852	1.0711	0.0944339	0.62511	-0.100053	0.176574	0.685729	-0.203716	0.489752	0.114808	0.983036	0.208461	-0.220784	0.840241	-0.593516	0.0633747	0.274386	0.1133	-0.359029	-0.346827	0.123431	-0.178302	-0.0572179	0.0602722
RCSOM-A121.11	Caracal_caracal	Felidae	Felinae	Caracal	Caracal	-0.109848	-0.900996	-3.49324	1.28438	-3.19329	1.2437	-1.25572	-0.514751	0.198257	0.386342	-0.274395	-0.45241	-0.660483	-0.798942	0.321074	-0.487387	0.40765	0.263551	0.0377673	0.125146	0.287485	-0.609341	0.0710118	0.157188	0.189929	0.267072	0.357123	0.249307	-0.0194692
RCSOM-A121.12	Caracal_caracal	Felidae	Felinae	Caracal	Caracal	0.0813356	0.136718	-2.9383	1.08683	-1.46333	0.314068	0.734076	-1.26758	-0.360188	-0.202424	0.497222	0.480306	-0.728546	-0.0662623	0.525647	0.698968	0.289906	0.30345	-0.000767657	-0.211323	0.582042	0.646996	0.0136703	-0.404261	-0.223711	0.216379	-0.103722	-0.316336	0.192822
RCSOM-A121.13	Caracal_caracal	Felidae	Felinae	Caracal	Caracal	0.29097	0.036078	-0.787802	-0.294969	-1.12952	-0.115573	-0.911909	-1.1177	0.520837	-1.01313	0.0816408	0.287104	-0.280053	-0.600492	-0.0906789	-0.215285	0.84598	-0.153757	0.341735	0.197575	-0.0391186	-0.102299	0.268585	-0.70039	-0.252928	0.274981	0.17487	-0.0132454	0.195996
RCSOM-A121.2	Caracal_caracal	Felidae	Felinae	Caracal	Caracal	-1.38277	0.991001	-0.81492	1.33171	-3.69892	-0.258746	1.3234	0.369945	-0.183645	0.46542	0.635737	0.240055	-0.234756	0.174632	0.439459	0.0159877	0.107618	-0.0929859	0.122736	-0.17005	0.0764474	-0.0495699	0.122082	-0.290278	-0.12705	-0.0247402	-0.151533	0.0130075	-0.191388
RCSOM-A121.15	Caracal_caracal	Felidae	Felinae	Caracal	Caracal	-1.19286	2.96515	-0.0734206	0.0583625	-0.97497	0.864292	0.672054	0.0679535	0.193424	0.222249	1.07572	-0.541936	-0.054551	-0.664699	0.0117198	-0.114775	-0.011142	0.0942359	0.66426	-0.697786	0.515962	-0.0812521	-0.144618	-0.203708	0.521528	-0.251294	-0.0483581	-0.0250001	-0.149313
RCSOM-A121.3	Caracal_caracal	Felidae	Felinae	Caracal	Caracal	-1.55152	-0.174274	0.0300368	0.677482	-1.28318	-0.413919	-0.457284	0.17085	-0.189599	0.246117	0.274492	0.150327	-0.585025	0.499439	-0.0133277	0.226492	0.816639	0.122562	0.35382	-0.439073	0.369169	0.0130661	0.0934388	-0.121479	-0.178748	-0.044472	0.00248301	-0.322817	-0.118757
RCSOM-A121.22	Caracal_caracal	Felidae	Felinae	Caracal	Caracal	-2.79728	0.0928088	-1.93605	1.49609	-4.20958	-0.294969	1.61428	0.618188	-0.285737	1.45738	-0.230509	0.0809052	-0.549768	-0.304848	-0.290392	0.167652	0.283173	-0.596499	0.427129	-0.412075	-0.147942	0.301173	0.00517017	0.402713	0.43557	-0.170272	-0.245809	0.243396	-0.15707
RCSOM-A120.21	Felis_chaus	Felidae	Felinae	Domestic_cat	Felis	-1.7662	2.01659	1.87114	0.195248	-0.445066	-0.549476	-0.146619	-0.177424	0.743075	0.312543	-0.280865	0.547587	-0.186745	-0.157099	-0.14303	-0.391323	-0.501097	-0.354543	0.166271	0.0656967	0.114422	-0.105563	0.054354	-0.311624	-0.182638	0.413199	0.0978787	-0.286244	-0.0220943
BMNH-19.7.7.3494	Felis_chaus	Felidae	Felinae	Domestic_cat	Felis	-0.368997	1.13525	-0.151412	-0.419243	-0.86446	2.103	0.799261	-0.594353	-0.411301	0.776922	-0.0480585	0.504465	0.321413	-0.21518	-0.484094	-0.25833	-0.119893	0.0591848	-0.283648	0.358992	-0.392662	0.245891	-0.556281	0.291748	0.0527286	-0.0750441	0.0722816	-0.0937021	0.233223
BMNH-1909.7.1.15	Felis_chaus	Felidae	Felinae	Domestic_cat	Felis	-0.237201	0.963438	0.825013	-1.36158	0.27404	0.820988	1.57045	-1.43324	-0.703443	0.11054	0.725708	0.253996	0.461857	0.0762057	-0.682557	-0.35957	0.053835	-0.18571	-0.155433	-0.0106006	-0.370858	-0.0430993	-0.0936537	0.181178	0.461949	0.0482357	-0.120872	-0.105051	0.0290835
BMNH-77.858	Felis_chaus	Felidae	Felinae	Domestic_cat	Felis	-1.14628	0.130848	1.52909	-0.858927	-0.669205	0.893819	0.600861	0.178717	-0.4978	0.674309	0.458533	0.34199	0.660535	0.472022	-0.0426685	0.335251	-0.19718	0.428522	-0.192719	-0.350286	-0.473921	0.174689	-0.212369	0.258947	0.529534	-0.126617	-0.141932	-0.238846	0.024952
BMNH-32.2.1.76	Felis_chaus	Felidae	Felinae	Domestic_cat	Felis	-0.803756	0.587324	0.584684	-1.04862	-0.10866	0.616594	0.358352	-0.899499	-0.0813785	0.997002	0.951142	0.854439	0.483139	-0.0695154	-0.984386	0.350825	-0.190937	0.418345	-0.674323	0.558424	0.0241245	0.0759236	0.160671	0.104675	0.219088	-0.366142	-0.0673636	-0.13438	0.171405
BMNH-1936.4.14.35	Felis_chaus	Felidae	Felinae	Domestic_cat	Felis	0.139325	1.22102	-0.0393471	-0.800621	-0.623066	0.889231	0.93618	-1.41433	-0.518895	0.368751	0.141315	0.810573	0.0223622	0.0775908	-0.340557	-0.0528049	-0.193676	0.503599	-0.0883855	0.7386	-0.43279	-0.291058	0.0160047	0.0484996	-0.201568	0.107281	-0.225785	-0.0500066	0.183375
BMNH-8.1.13.4	Felis_chaus	Felidae	Felinae	Domestic_cat	Felis	-2.4461	2.15146	1.73794	-2.06079	-0.460197	1.56699	1.25302	1.14369	1.00233	0.86552	0.476111	0.62626	-0.0953335	-0.0881273	0.377145	-0.0405247	0.0848353	0.198859	-0.104243	-0.201685	-0.0870122	-0.119442	-0.110168	-0.127775	-0.076052	-0.273122	-0.109663	0.173056	-0.169708
BMNH-4.6.1.1	Felis_chaus	Felidae	Felinae	Domestic_cat	Felis	-2.6936	0.964473	2.73302	-1.12474	-0.579974	0.72997	0.106351	0.0738561	0.437955	1.03426	0.820783	0.418659	0.186447	-0.700692	-0.496787	0.368849	-0.172029	-0.450919	-0.0429546	0.244315	0.0154629	-0.270094	0.0778104	0.287087	0.152003	-0.170965	-0.387231	-0.0256047	0.0180142
BMNH-22.5.16.27	Felis_chaus	Felidae	Felinae	Domestic_cat	Felis	-1.89251	1.54135	1.7024	-0.451181	-0.288135	0.659519	0.0367549	-0.597848	0.289487	0.716658	0.341191	0.852002	-0.0983753	-0.0392088	-0.158424	0.176118	-0.364697	-0.449911	-0.333919	0.134364	-0.20081	0.330972	-0.293786	-0.118717	0.125681	-0.0534438	-0.0787358	0.0219359	0.325303
BMNH-29.10.19.1	Felis_chaus	Felidae	Felinae	Domestic_cat	Felis	-1.13739	1.49257	2.53322	-2.19248	1.4434	0.942679	-0.400777	-1.22306	-0.00714513	0.698368	0.6861	1.31617	0.0524836	-0.850932	-0.305185	0.363521	-0.0574519	0.0757754	-0.0853312	0.483025	-0.11802	0.210511	-0.362047	0.0446565	0.305797	-0.348926	-0.0455187	-0.258965	-0.0878471
BMNH-25.6.10.12	Felis_chaus	Felidae	Felinae	Domestic_cat	Felis	-1.54826	1.44551	0.839419	-1.54896	1.44705	0.188644	0.912779	-1.13509	-0.258524	-0.00215138	1.45051	-0.209636	-0.526129	-0.127818	-0.025256	0.118293	0.0125476	-0.343937	-0.368212	0.279245	-0.0972517	-0.00822605	-0.271638	0.0988892	-0.229904	-0.193159	-0.125582	-0.129677	0.0655656
BMNH-12.6.28.11	Felis_chaus	Felidae	Felinae	Domestic_cat	Felis	-2.32181	2.02291	2.91007	-1.19116	0.763393	-0.35352	1.22985	0.407133	-0.980073	0.769956	0.182976	0.157913	0.0183734	0.261127	0.613939	0.246854	0.0308601	-0.355934	-0.128102	0.43662	0.0369924	-0.0719597	-0.212472	-0.0687371	0.427532	-0.347275	-0.113312	-0.157092	-0.088509
BMNH-32.2.1.39	Felis_chaus	Felidae	Felinae	Domestic_cat	Felis	-2.66518	1.27117	1.5944	-0.703822	-1.13374	1.21033	1.29566	0.390495	0.459819	0.701499	0.637444	0.855116	0.918462	0.0477649	0.120219	-0.293121	0.035982	0.363003	-0.344068	-0.0560668	-0.357459	-0.30587	-0.37228	0.107186	0.162507	-0.108553	-0.20554	0.296626	0.162919
BMNH-32.2.1.64	Felis_chaus	Felidae	Felinae	Domestic_cat	Felis	-2.82104	0.914341	2.47727	-1.52993	0.118651	2.26075	0.0410275	0.651916	0.813121	0.777063	-0.180285	0.672449	0.29795	-0.439998	0.245374	0.473173	-0.242696	0.0935139	-0.671829	0.137886	-0.248135	0.145263	0.0985172	0.112254	0.350918	-0.507577	0.365113	0.0578217	-0.150744
BMNH-32.2.1.59	Felis_chaus	Felidae	Felinae	Domestic_cat	Felis	-0.813663	0.975366	0.273368	-1.22067	-0.482428	1.85293	-0.0378412	-0.80673	-0.0776164	-0.350579	0.290591	0.843441	0.420709	-0.856736	0.0916265	-0.76931	0.226852	-0.576039	0.0599253	0.0406029	-0.260244	0.124217	-0.327013	-0.693856	-0.315061	-0.186171	0.0977232	-0.269941	0.126574
BMNH-14.8.22.17	Felis_chaus	Felidae	Felinae	Domestic_cat	Felis	-2.67789	1.47736	-0.520333	-0.153687	0.237659	1.82815	-0.135734	0.229028	0.780952	0.0172871	1.04797	0.780649	0.29028	-0.860671	-0.122287	0.0140247	-0.350778	-0.369946	-0.500071	0.0529748	-0.0393672	-0.528679	-0.267151	0.0350083	0.0360922	0.0209649	-0.0279594	0.0328851	0.106763
BMNH-14.7.19.86	Felis_chaus	Felidae	Felinae	Domestic_cat	Felis	-2.47771	0.247583	-1.71724	-0.664008	-0.838525	1.47802	0.724483	-0.646225	1.16412	0.315304	0.363768	1.26979	-0.280922	-0.254216	-0.604416	-0.0696148	-0.163517	-0.0434047	-0.899317	0.294363	0.191483	0.245327	-0.551541	0.101145	0.241242	-0.0731058	-0.527314	0.429433	0.31202
BMNH-1934.3.24.14	Felis_chaus	Felidae	Felinae	Domestic_cat	Felis	-2.22995	1.38993	0.850982	-1.36805	0.190131	0.883225	0.514324	0.284663	0.260438	-0.181415	0.478802	0.140991	-0.451332	-0.471912	-0.101877	-0.70007	-0.356868	0.239504	-0.259115	0.152524	0.134275	-0.338381	-0.47922	-0.0055516	-0.121519	-0.170031	-0.250736	0.0208245	0.0650441
BMNH-67.1429	Felis_margarita	Felidae	Felinae	Domestic_cat	Felis	-3.64974	1.35144	1.79051	-2.41268	-1.05377	-1.5528	-2.10786	-0.386082	-1.64916	-0.120329	0.841586	0.311716	0.709384	-0.195061	-0.414342	-0.742625	0.233374	-0.354083	-0.386295	-0.473063	-0.222565	0.107799	-0.0521167	-0.30089	-0.0402157	0.0963254	-0.602727	-0.0914599	-0.230315
BMNH-59.634	Felis_margarita	Felidae	Felinae	Domestic_cat	Felis	-2.36263	0.816454	-2.53531	-2.00497	0.202263	0.367436	-1.49113	-0.0168814	-2.09338	-1.19912	0.936253	0.331352	0.834947	0.136555	-0.370135	0.666056	0.489966	-0.437075	0.354838	-0.461793	-0.271376	0.495355	-0.0923426	0.0632284	-0.10751	-0.233667	-0.559006	-0.301844	-0.12447
BMNH-2.12.1.5	Felis_nigripes	Felidae	Felinae	Domestic_cat	Felis	-4.68568	1.07455	-1.43394	-0.801533	0.660857	0.520034	-0.452237	0.138937	-0.789178	-0.0900068	0.199968	1.03577	0.245904	0.387062	0.459867	0.028588	0.616002	-0.197419	-1.03026	-0.985378	0.353126	-0.469865	0.172438	-0.371003	-0.00659112	0.0161757	-0.42359	0.236166	-0.238245
BMNH-39.679	Felis_nigripes	Felidae	Felinae	Domestic_cat	Felis	-4.75228	0.698531	-2.34635	0.0494704	-0.45593	0.89755	-0.533776	0.96955	-1.00906	0.473844	-0.0333851	1.29434	-0.120857	-0.183155	0.197727	-0.0752027	0.0415922	-0.248973	-0.858369	-0.579384	0.593476	-0.406757	0.0656091	-0.197238	-0.124787	0.220806	-0.082961	0.143056	-0.215428
BMNH-2.12.1.4	Felis_nigripes	Felidae	Felinae	Domestic_cat	Felis	-4.87704	1.37502	-1.31388	-0.686516	0.223085	0.602382	0.325208	0.550358	-0.726524	-0.102235	0.101753	1.83156	-0.326598	0.296449	0.0620201	0.493679	0.313672	-0.21783	-1.15186	-0.358415	0.11225	0.378769	-0.126577	-0.140874	-0.157028	-0.0263488	-0.288135	0.0985693	-0.435311
HM-NH.35.95	Felis_silvestris	Felidae	Felinae	Domestic_cat	Felis	-3.84279	2.36668	0.715798	-0.751189	0.605934	1.29622	-0.824234	0.672064	-0.940038	-0.17959	-1.41848	-0.0519849	-0.18198	-0.115399	0.388697	0.139275	-0.470826	0.0999927	-0.259162	0.0671779	0.0553028	-0.226047	-0.0240847	0.132489	0.223412	0.345358	-0.410451	0.0673431	-0.118881
BCMAG-Af1371	Felis_silvestris	Felidae	Felinae	Domestic_cat	Felis	-2.32254	1.15276	-0.335111	-1.36826	0.180507	0.843164	0.283735	0.612352	-0.533858	0.812618	0.134916	0.515879	0.180024	-0.389828	-0.188074	-0.279123	0.842934	0.216748	0.470268	-0.0860315	-0.254959	-0.422824	0.0801631	0.609173	-0.0706122	-0.0833662	-0.16533	-0.00645853	-0.120748
BCMAG-Af1374	Felis_silvestris	Felidae	Felinae	Domestic_cat	Felis	-2.74632	0.610914	-0.128714	-0.936767	-0.394562	0.877668	-0.349645	1.03232	-2.4684	1.03045	-0.470536	-0.479547	0.859675	-0.353696	0.121829	0.438951	0.352729	0.683687	-0.206484	0.071399	0.452071	-0.462663	0.47983	-0.050912	0.22296	-0.226032	0.0248775	0.179429	0.123632
BCMAG-Af1382	Felis_silvestris	Felidae	Felinae	Domestic_cat	Felis	-3.97206	2.39192	0.0863447	-0.470334	0.153332	1.30132	0.583338	1.76252	-0.285058	0.826	0.653765	0.293296	-0.28917	-0.0480409	0.262486	-0.251552	0.428502	0.556714	0.331165	-0.171658	0.0387222	-0.287163	0.00294745	0.0131206	-0.470021	-0.0867382	-0.0867801	0.390483	0.0454502
HM-NH.74.5.15	Felis_silvestris	Felidae	Felinae	Domestic_cat	Felis	-1.78376	1.35916	-1.42266	-1.42639	0.906238	1.91804	-1.29741	0.545463	-0.45552	0.63721	-0.311385	0.119367	-0.91399	-0.452758	0.161702	-0.344397	-0.793191	-0.349408	0.854076	-0.0638858	-0.377796	0.169833	0.363256	0.0644038	0.0821818	-0.251699	0.17851	-0.0801175	-0.131122
HM-NH.74.5.16	Felis_silvestris	Felidae	Felinae	Domestic_cat	Felis	-2.40319	1.49936	-0.00945087	-1.43825	0.477156	1.43106	-0.426121	0.60847	-0.940861	-0.210783	-0.319593	0.368907	-0.736707	0.111711	-0.277313	-0.338605	0.09395	0.069223	0.688564	-0.0949755	-0.0951866	-0.110467	-0.00299784	0.172309	0.239762	0.0529433	-0.242752	-0.0232722	-0.231015
HM-NH.74.5.20	Felis_silvestris	Felidae	Felinae	Domestic_cat	Felis	-2.61519	1.67853	-2.497	-0.136555	0.712105	1.40989	0.59786	0.860095	-0.891841	0.667604	0.115759	0.335335	-0.637215	-0.867159	0.180944	-0.0327039	-0.460103	-0.355539	0.110558	0.289303	-0.0653833	-0.214679	-0.506808	0.0588162	0.11667	0.0176264	0.00819648	0.0445775	0.00230156
HM-NH.74.5.22	Felis_silvestris	Felidae	Felinae	Domestic_cat	Felis	-1.98966	1.33955	-1.12293	-1.31072	1.02312	1.28894	0.12996	-0.019918	-0.63983	-0.763528	0.362155	-0.438278	-0.296061	-0.318917	0.293121	-0.0781872	-0.035512	-0.11196	0.73772	-0.0581405	-0.564107	0.04407	-0.292485	-0.194892	-0.202453	0.00869997	-0.107436	0.00851049	0.04219
HM-NH.74.5.23	Felis_silvestris	Felidae	Felinae	Domestic_cat	Felis	-2.08288	1.68501	-0.110881	-1.24194	1.20795	1.64266	0.254939	0.230927	-0.268852	0.525134	1.05046	-1.23861	-0.636925	-0.148762	-0.0561115	-0.367826	0.237423	0.107357	0.401062	-0.0995729	0.123129	0.44651	0.288981	-0.149011	0.0747716	0.237696	0.244029	0.263458	0.0750941
HM-NH.74.5.27	Felis_silvestris	Felidae	Felinae	Domestic_cat	Felis	-3.04125	1.10198	-0.356774	-0.589708	-0.754429	1.86238	-0.169388	0.246246	-0.811865	0.228713	-1.41566	-0.0423769	-0.417256	0.287684	0.372564	0.458905	-0.123638	-0.196924	0.506671	-0.363911	-0.39634	-0.479562	0.121734	0.0837855	0.126414	-0.249812	-0.448921	0.155485	-0.13431
HM-NH.74.5.29	Felis_silvestris	Felidae	Felinae	Domestic_cat	Felis	-3.91251	1.24351	0.814934	-0.499378	0.81403	1.64979	-0.770896	-0.486789	0.636358	0.569478	0.243176	-0.837858	-0.398338	-0.358753	0.474554	-0.621036	0.0300045	0.167111	-0.377685	-0.865653	-0.62412	0.0999308	0.107646	0.204353	0.170229	0.239139	0.00238978	0.433052	0.0817853
BRSUVA-Cat-CHAIRO	Felis_silvestris	Felidae	Felinae	Domestic_cat	Felis	-2.32518	1.36565	-2.5872	0.109876	2.73439	0.775985	0.10513	0.0165965	0.411606	-0.216032	1.06592	-1.14247	-0.126547	0.0680429	0.315241	-0.512147	-0.0862064	-0.330644	-0.00539316	0.110385	0.414817	0.10669	-0.387953	-0.10361	0.147083	0.236764	-0.330313	0.0245124	0.0880434
BRSUVA-T.1.543	Felis_silvestris	Felidae	Felinae	Domestic_cat	Felis	-2.06722	1.27929	-1.81501	-0.697646	-0.441787	1.40316	-0.023646	-0.272401	-1.39735	0.452266	-0.269427	-0.674325	-0.350388	-0.0597845	0.0466742	0.0968666	-0.263829	0.455058	0.212824	0.278878	-0.24957	0.295992	0.187769	-0.412952	-0.0556276	0.0352162	-0.178809	-0.0295994	-0.0519232
BCMAG-Ab4632	Felis_silvestris	Felidae	Felinae	Domestic_cat	Felis	-3.67461	1.65652	1.04521	0.381997	1.36259	0.139063	0.549091	1.48818	-0.376493	-0.245782	0.885558	0.354542	-0.326735	0.429023	0.476502	0.270949	0.347291	-0.216666	0.0608216	0.0879497	0.282328	-0.321222	-0.25294	-0.159395	-0.316102	-0.104704	-0.35337	-0.0276779	0.0818635
BCMAG-Ab4598	Felis_silvestris	Felidae	Felinae	Domestic_cat	Felis	-2.23184	2.25715	-0.899412	-0.433441	1.23649	-0.0996835	-0.435308	-0.345023	-0.94949	1.54623	-0.794531	-0.476308	-0.514918	0.171166	-0.145082	0.57333	0.281701	0.598445	-0.186268	-0.299995	0.653374	-0.064172	0.439678	-0.459017	0.235278	-0.0384977	0.208841	0.200362	0.169309
BCMAG-Af1372	Felis_silvestris	Felidae	Felinae	Domestic_cat	Felis	-1.8847	1.54789	-1.40861	-1.71716	0.796505	1.66524	-0.17822	0.543785	-0.617121	0.0764107	-0.359466	0.45804	0.177837	-0.717161	0.193119	-0.568748	-0.0284895	0.16583	0.489122	-0.436919	-0.64562	-0.127316	0.121505	0.14322	-0.0728982	-0.329651	0.105089	0.0488786	0.065587
BCMAG-Af1373	Felis_silvestris	Felidae	Felinae	Domestic_cat	Felis	-4.12389	1.5774	0.587864	-0.746952	-0.520434	0.439985	-1.25744	0.714319	0.483995	0.494307	0.412528	-0.238661	-0.633827	-0.51807	0.765846	-0.00373234	0.56441	0.0792928	-0.340595	-0.182145	-0.679536	0.404683	0.296882	-0.386273	-0.115971	0.273074	0.23736	0.457956	0.169048
BCMAG-Af1383	Felis_silvestris	Felidae	Felinae	Domestic_cat	Felis	-2.09527	1.39433	0.587221	-1.03283	0.820661	-0.162407	-0.688702	0.709482	-1.46646	0.645176	-0.071889	0.317981	-0.40922	-0.676549	0.28596	-0.174085	0.350037	-0.123901	0.0565921	-0.159138	-0.115876	-0.261443	0.176318	0.0398868	-0.0606032	-0.12579	0.133556	-0.19268	0.131333
HM-NH.35.92	Felis_silvestris	Felidae	Felinae	Domestic_cat	Felis	-1.89139	1.48215	0.39111	-1.74073	1.27475	0.456772	-0.76232	-0.0668961	-0.304423	0.834553	-0.234018	-0.044195	0.666039	-0.344176	0.462609	0.969222	0.00863704	0.220448	0.0435839	0.297664	-0.0175012	-0.0169163	0.208623	-0.122985	-0.522154	0.140375	0.177104	-0.184916	0.172091
RCSOM-G16.24	Felis_silvestris	Felidae	Felinae	Domestic_cat	Felis	-2.88702	2.13399	-0.38805	-0.369676	-0.477879	1.88189	-0.367358	-0.825012	-0.472801	0.555908	-0.12836	-0.0500586	-0.19877	-0.18769	0.835149	-0.414111	0.0371695	-0.106549	-0.443093	0.0730001	0.268475	0.392944	0.0232986	-0.205582	-0.0737599	0.243089	0.0888259	-0.128625	-0.122468
RCSOM-A120.12	Felis_silvestris	Felidae	Felinae	Domestic_cat	Felis	-4.18041	1.55905	-0.439767	0.417636	0.136413	0.600087	-0.523368	-0.266515	-0.657781	0.829006	-0.00843887	-1.31347	-1.01915	-0.0345985	0.959601	0.258618	-0.108996	0.277557	-0.458264	0.0549695	0.319096	0.357886	0.0178402	-0.1832	0.522034	0.423636	-0.0838783	0.240028	-0.0978899
RCSOM-A120.13	Felis_silvestris	Felidae	Felinae	Domestic_cat	Felis	-3.31716	0.981426	-0.449389	-0.567629	0.258027	0.400403	-0.34678	-1.47461	-0.504397	0.685085	0.179738	-0.879343	-1.06056	-0.0215408	0.533656	0.159266	-0.21274	-0.301321	0.11722	0.296426	0.127144	-0.0223283	0.394962	0.232897	-0.392242	0.251825	-0.128636	0.0308244	-0.121439
RCSOM-G70.5	Felis_silvestris	Felidae	Felinae	Domestic_cat	Felis	-2.60567	1.45699	-1.8512	-0.576009	0.550361	0.6963	0.0381335	-0.67676	-0.330557	1.09061	-0.386207	-0.452052	-0.989985	-0.382395	0.533916	0.199803	-0.314966	-0.223563	0.110296	0.180263	-0.122936	0.327809	0.266507	0.433408	0.243389	0.105169	0.00286411	-0.268402	-0.276797
BCMAG-Ab2797	Felis_silvestris	Felidae	Felinae	Domestic_cat	Felis	-2.99293	0.254945	-0.540185	-0.896768	0.880729	-0.405534	0.727145	0.341941	-1.06322	0.491042	0.999228	-0.481109	0.126687	0.0844899	-0.100064	-0.075713	-0.0890349	-0.411354	0.0719266	-0.0174273	0.278329	0.595277	0.310923	-0.0925971	0.212917	0.0784394	0.360905	-0.103936	0.0738165
BMNH-1901.11.18.1	Leopardus_colocolo	Felidae	Felinae	Ocelot	Leopardus	-1.60464	0.529081	-2.96096	-1.18117	0.661661	0.449732	0.160902	-1.12303	0.685922	-1.04456	-0.0477841	0.423729	-0.730107	-0.764954	0.194678	1.05048	-0.0716039	0.559072	-0.347804	0.113967	0.189051	0.252283	-0.275902	0.191775	-0.464889	0.0406107	-0.0792348	-0.196005	0.0837074
BMNH-1901.12.27.1	Leopardus_colocolo	Felidae	Felinae	Ocelot	Leopardus	-2.45775	-0.897744	-2.5852	0.279174	-0.311461	-0.774488	1.38786	-0.227835	0.00924585	-1.06606	-0.0973428	0.738423	-0.579852	-0.0020356	0.246554	0.699146	-0.237538	0.585893	-0.68296	-0.0606753	0.479659	0.226533	-0.288645	0.473571	-0.146597	0.125521	-0.0950915	-0.0354387	0.0721459
BMNH-1927.11.1.67	Leopardus_colocolo	Felidae	Felinae	Ocelot	Leopardus	-3.36424	-0.240024	-2.57234	0.754604	-0.456464	-0.408941	0.531934	-0.244211	0.00857626	-1.1758	-0.418113	0.64682	0.325619	0.105818	-0.222078	0.768514	-0.0668478	0.260551	0.0368682	-0.0368518	0.0918374	0.426026	-0.0253362	-0.0425305	-0.173515	0.165748	0.137167	-0.217659	-0.0977072
BMNH-1908.4.13.1	Leopardus_colocolo	Felidae	Felinae	Ocelot	Leopardus	-1.98263	-0.66233	-4.31669	-0.141951	0.0952843	-0.0993787	0.714487	-0.866319	1.1519	-0.872936	0.423617	0.82441	-0.747121	-0.348841	-0.0983385	1.28499	-0.604855	0.389755	-0.633424	-0.532541	0.228608	0.0667274	-0.146226	0.383973	-0.205418	0.0748864	0.0575362	-0.0481158	-0.000247196
BMNH-1921.6.7.3	Leopardus_colocolo	Felidae	Felinae	Ocelot	Leopardus	-3.87192	-1.39781	0.205363	1.7889	-1.64828	-1.57753	-0.497218	-0.29919	0.133146	-2.35627	-0.331708	0.838821	-0.786028	-0.286579	-0.16689	-0.7029	0.247237	-0.0437883	0.208909	-0.08486	-0.0306047	-0.0312061	0.0592058	0.462506	0.221384	0.181792	0.296999	-0.0273508	-0.349446
RCSOM-G16.3	Leopardus_geoffroyi	Felidae	Felinae	Ocelot	Leopardus	-5.19626	-1.10272	2.51581	1.08431	-0.159096	-0.296852	-0.0623294	0.669237	0.683949	-1.38232	0.43142	-0.459242	-0.730261	0.348981	0.213578	0.0572751	0.210935	-0.226015	-0.531767	-0.098421	-0.191596	-0.500263	0.543854	0.0764827	-0.232044	0.138155	-0.248761	0.206568	-0.0964765
BMNH-1913.8.14.1	Leopardus_geoffroyi	Felidae	Felinae	Ocelot	Leopardus	-1.08745	-1.98494	0.159203	0.0685771	0.83966	-0.474197	-0.452383	-0.222692	-1.18736	-1.03521	-0.408284	0.0607272	-0.388018	0.456749	-0.400688	-0.303402	0.439403	0.584069	0.373059	-0.360998	-0.184161	-0.537395	0.310568	0.0440942	0.593197	0.192899	-0.277851	0.0896142	0.25682
BMNH-1917.1.25.2	Leopardus_geoffroyi	Felidae	Felinae	Ocelot	Leopardus	-2.45364	-1.5132	1.17115	0.667627	-1.221	-1.10766	1.34929	-0.672191	-0.99778	0.150478	-0.498299	-0.522237	-0.788613	0.071618	0.0413326	0.20287	-0.55324	-0.130541	0.340103	-0.375901	-0.366173	0.0735148	0.266882	0.21246	0.263094	-0.122006	0.208771	-0.235082	-0.198705
BMNH-1909.12.1.9	Leopardus_geoffroyi	Felidae	Felinae	Ocelot	Leopardus	-2.11156	-0.881419	1.06583	0.778672	1.19219	-0.288801	0.529969	-0.0572363	-0.296407	-1.15863	-0.198612	0.334555	-0.431249	0.6373	-0.0472277	0.129565	0.521768	0.276274	0.547156	-0.311872	-0.206563	0.0167339	0.360354	0.222464	0.398251	-0.307953	0.363598	-0.101345	0.104818
BMNH-12.11.15.1	Leopardus_geoffroyi	Felidae	Felinae	Ocelot	Leopardus	-3.36116	-0.454839	1.96982	0.0605093	-1.3773	-0.401267	0.697618	0.947287	-0.164445	-1.0206	0.302432	0.120106	-0.382383	-0.0516485	0.0436712	0.11992	0.0994172	0.381185	-0.265552	0.0041337	-0.0680383	-0.217084	0.164596	-0.148138	-0.132084	0.245283	0.0529232	-0.147235	-0.101868
BMNH-1909.12.1.8	Leopardus_geoffroyi	Felidae	Felinae	Ocelot	Leopardus	-2.39005	-1.0605	-0.00713606	1.03447	-0.612557	-0.951498	0.942453	1.18879	0.566087	-0.977259	0.663334	-0.543629	-0.583632	0.341698	0.75721	0.21002	-0.102207	0.662358	0.0769284	-0.588896	-0.281627	0.0988567	-0.265878	-0.424836	-0.323365	0.234644	0.220218	-0.368956	-0.0989441
BMNH-1921.4.8.1	Leopardus_geoffroyi	Felidae	Felinae	Ocelot	Leopardus	-3.43054	-0.602984	0.563745	1.8842	-0.619088	-1.16983	0.607538	0.0980133	0.179958	-0.168964	-0.635637	0.188042	0.0110952	0.366467	-0.430098	0.5868	0.701289	0.0181887	0.040092	-0.285442	0.620045	-0.603554	0.295374	-0.26204	0.615232	-0.254804	0.0456166	-0.0456495	-0.182125
BMNH-1917.1.25.3	Leopardus_geoffroyi	Felidae	Felinae	Ocelot	Leopardus	-3.97317	0.322224	0.699928	0.773005	-0.120692	-0.877273	0.194219	1.16288	0.777796	-0.743086	-0.71785	0.206652	-0.443587	0.28317	0.253965	0.367266	0.729517	0.497161	0.156988	-0.112879	0.490777	-0.307369	0.369	-0.0888884	-0.455051	-0.238635	0.218066	0.0851576	0.00556909
BMNH-1837.5.13.94	Leopardus_geoffroyi	Felidae	Felinae	Ocelot	Leopardus	-1.98269	0.111316	-0.0218303	-0.0815612	-1.24641	-0.173585	0.890643	0.106881	0.228453	-0.574258	0.255189	0.334586	-0.406692	-0.449844	-0.663364	-0.758407	0.100439	0.36248	-0.15011	0.203841	0.349954	0.168961	0.117559	-0.665657	0.196525	-0.0616048	-0.144166	-0.201872	-0.0319114
BMNH-1903.7.9.1	Leopardus_guigna	Felidae	Felinae	Ocelot	Leopardus	-5.24076	-0.204922	0.994701	2.13012	1.20455	-0.0455106	0.289298	0.492366	1.04596	-0.739576	0.16755	-0.572613	-0.752688	0.249993	-0.535269	-0.0889435	-0.330095	0.402022	-0.160764	-0.550211	0.611616	-0.196763	-0.619791	0.607226	-0.713916	-0.263927	-0.440723	0.178562	0.108129
BCMAG-Ab2160	Leopardus_pardalis	Felidae	Felinae	Ocelot	Leopardus	-1.2818	-1.99342	0.785322	0.212342	1.0931	-1.04783	1.12163	-0.195155	-0.583331	-0.683139	0.466618	0.0150259	0.0379472	0.522266	-0.608289	0.0291579	-0.17689	-0.247006	0.290782	-0.0216365	-0.625299	-0.254928	0.398703	0.0843885	-0.481299	0.132989	0.295097	-0.485313	-0.0189659
BCMAG-Af1355	Leopardus_pardalis	Felidae	Felinae	Ocelot	Leopardus	-1.02159	-0.927366	-1.50901	0.61663	-0.0964993	0.535117	-0.694529	-0.178982	0.54143	-0.70899	-0.946649	1.10707	-1.008	-0.914982	0.183201	0.472307	0.289081	0.530432	1.11724	0.0187157	0.419425	-0.534852	0.549817	0.228071	0.47231	-0.38011	0.00414926	-0.101441	0.0888774
BCMAG-Af1356	Leopardus_pardalis	Felidae	Felinae	Ocelot	Leopardus	-1.65292	-3.33087	0.981309	0.129806	1.18504	-0.0548075	-0.692698	-0.144948	-1.09931	-1.19019	0.758094	0.877281	-0.211059	-0.161909	-0.777573	-0.531435	-0.518065	-0.517691	-0.123087	0.438627	-0.962793	0.00634957	0.657846	0.188819	0.100848	0.0320506	0.187194	-0.141995	0.231516
BCMAG-Af1380	Leopardus_pardalis	Felidae	Felinae	Ocelot	Leopardus	-0.657109	-1.47091	0.412707	0.114157	-0.849617	-0.296295	-0.201994	0.467653	-0.318069	-0.0478397	0.18688	0.242789	-0.940726	0.526152	-0.0789907	0.441279	-0.213112	0.451318	0.374428	-0.140722	-0.248496	0.0119203	0.617277	0.112405	0.179289	-0.260579	0.0116388	-0.0678326	0.180975
BCMAG-Af1381	Leopardus_pardalis	Felidae	Felinae	Ocelot	Leopardus	-0.664404	-0.288869	1.1341	0.207991	0.607237	-1.62729	0.274739	-0.21419	-0.754724	-0.148486	-0.455731	0.431834	-0.940485	-0.57407	-0.109213	0.493557	-0.0324408	0.290262	-0.147607	0.237947	-0.358324	-0.179614	0.250979	0.252928	0.426927	0.220402	0.0421091	-0.356875	0.163632
HM-NH.70.4B	Leopardus_pardalis	Felidae	Felinae	Ocelot	Leopardus	-1.52592	-1.98091	-0.29016	0.704947	-2.22869	-1.06958	0.0108631	-0.243836	0.752089	0.377058	-0.0579071	-0.256232	-0.612745	0.164479	-0.185614	0.229244	-0.431094	0.420874	-0.00147512	-0.271581	-0.193618	-0.169106	0.632948	-0.390242	-0.110178	0.368106	-0.32281	-0.14785	-0.00200154
RCSOM-A127.12	Leopardus_pardalis	Felidae	Felinae	Ocelot	Leopardus	-0.666643	1.12835	0.707459	-0.653268	-1.71442	0.809289	1.02654	-0.485153	0.732645	0.05907	0.124214	-0.403866	0.10129	-0.418035	0.241064	0.14894	-0.362683	-0.21563	-0.223263	0.116809	-0.130793	-0.369476	0.162688	-0.0228619	-0.0642731	0.115317	0.168582	-0.132431	0.00330248
RCSOM-A127.2	Leopardus_pardalis	Felidae	Felinae	Ocelot	Leopardus	-0.138819	-2.14809	-3.87319	2.73595	-1.83324	-0.439678	1.07154	-1.50699	0.100791	-0.0559068	1.30348	0.905712	-0.831876	-0.777774	0.562482	-0.255972	0.147754	-0.58968	0.289327	0.391571	-0.305365	-0.427162	-0.231283	-0.0651242	0.147736	0.0564496	0.157586	0.168368	0.234055
RCSOM-G70.7	Leopardus_pardalis	Felidae	Felinae	Ocelot	Leopardus	-0.0383219	-2.86829	-2.12202	0.11404	0.0796685	1.08874	-1.00474	-0.444883	-1.53369	-1.06986	0.741422	-0.640927	-0.0763539	-0.488602	-0.0223093	0.468426	0.160777	-0.382507	-0.427621	0.233881	0.500396	-0.611386	0.520005	-0.159314	0.527009	-0.185508	-0.0810223	-0.148449	0.182493
BMNH-1904.12.4.5	Leopardus_pardalis	Felidae	Felinae	Ocelot	Leopardus	-0.221158	-3.52674	-2.6603	-0.772311	-1.25105	0.394919	0.189288	-1.03638	0.196031	-2.10453	-0.594551	0.168818	-0.188059	-0.48587	-0.42448	-0.227489	0.117166	0.391271	0.0802606	-0.657642	-0.360582	-0.0947278	0.266076	-0.474432	0.00459513	-0.18365	0.129229	-0.324798	-0.151891
BMNH-1926.12.4.28	Leopardus_pardalis	Felidae	Felinae	Ocelot	Leopardus	-1.59968	-2.54263	-0.040197	0.577544	-1.619	-0.228756	0.971924	0.0872207	-0.0653076	-0.809393	0.648297	0.243054	-0.352038	-0.686935	0.345216	-0.301228	-0.119214	0.870679	0.270947	0.215738	0.177316	-0.171085	-0.00203709	-0.163579	0.392525	-0.0834152	-0.00315564	-0.0973706	0.103457
BMNH-1914.4.25.48	Leopardus_pardalis	Felidae	Felinae	Ocelot	Leopardus	0.407415	-3.5956	-1.43394	-0.379849	0.504499	0.0115453	0.22413	-1.36753	-0.224792	-1.52727	-0.664148	0.912268	-0.756588	0.000556951	-0.272141	0.543731	-0.177891	0.319723	0.464216	0.415756	0.155911	0.119701	0.0858446	-0.130814	0.108587	-0.257472	0.0515156	-0.270788	0.148519
BMNH-1899.8.1.28	Leopardus_pardalis	Felidae	Felinae	Ocelot	Leopardus	-2.02717	-0.820724	0.864558	1.85996	-1.17944	-0.988096	0.623746	0.121348	-0.841627	-0.800722	0.614983	0.234237	-0.552682	0.395262	0.489812	0.0468904	-0.285338	-0.0749837	0.293236	0.0524741	0.163978	0.112898	-0.180218	0.115742	0.161311	0.100846	-0.0957229	-0.0166921	0.191343
BMNH-1933.6.12.1	Leopardus_pardalis	Felidae	Felinae	Ocelot	Leopardus	2.09256	-2.16406	-2.10131	1.24539	1.22359	-0.990175	-0.502971	-1.52604	0.560659	-0.208289	0.0290197	0.287097	-1.11444	-0.601322	0.287904	-1.13866	0.349484	-0.654544	0.177986	0.633776	-0.541468	-0.87346	-0.279686	0.44149	0.0788154	0.0464816	0.0347468	-0.387263	0.0373337
BMNH-1915.2.15.1	Leopardus_pardalis	Felidae	Felinae	Ocelot	Leopardus	-0.395011	-2.69249	-1.46039	-0.0753228	-0.858977	1.16245	-0.451086	0.421564	-0.815586	-1.00347	0.43831	-0.172465	0.99898	-0.342624	-0.455599	-0.0309294	0.326862	0.746737	-0.13083	-0.011754	0.183739	-0.315441	-0.121415	-0.107182	0.617105	-0.0181003	0.246359	-0.0802362	0.180814
R-S348	Leopardus_pardalis	Felidae	Felinae	Ocelot	Leopardus	-0.111707	-3.21077	-0.67953	-0.168643	1.22757	-1.04188	-1.09156	-1.15916	-0.776424	-0.546406	1.00402	-0.271667	0.56874	-0.0734672	-0.719268	1.32848	0.018082	-0.185998	-0.767009	0.894335	-0.519755	-0.755815	0.147341	-0.457845	-0.110066	-0.157539	0.351338	-0.125359	0.169199
HM-NH.35.87	Leopardus_tigrinus	Felidae	Felinae	Ocelot	Leopardus	-4.92779	-0.364029	1.9238	0.869367	0.233525	-0.98881	-0.843459	-0.0911094	-0.424631	0.345858	-0.405501	-0.116268	-0.311388	0.0423776	0.0965725	0.225082	-0.488507	0.0117578	-1.07021	0.398844	0.155097	-0.627091	0.183818	-0.0124711	0.0793633	-0.15891	0.171229	0.0273283	-0.168571
BMNH-1903.7.1.11	Leopardus_tigrinus	Felidae	Felinae	Ocelot	Leopardus	-4.36331	0.303909	3.7154	0.547177	0.593688	-1.12875	1.52996	0.22409	0.193117	-1.10986	-0.220063	-0.245482	-0.908856	0.306306	-0.604093	0.180834	-0.251936	-0.309947	0.100907	0.400358	0.0873386	0.191361	0.240657	0.15553	-0.287603	0.0715969	0.242941	0.0825392	-0.00270006
BMNH-63.1211	Leopardus_tigrinus	Felidae	Felinae	Ocelot	Leopardus	-4.19573	-0.685387	2.67598	0.0596879	0.64779	-0.0424117	0.12495	0.220745	0.410054	-2.47408	-0.868634	-1.30064	0.773249	-0.4688	-0.279382	0.548294	0.288811	-0.283386	-0.204607	-0.188126	0.173284	0.108289	-0.163896	-0.024785	0.532548	-0.0844245	0.462414	0.0236018	-0.106147
BMNH-1884.2.8.3	Leopardus_tigrinus	Felidae	Felinae	Ocelot	Leopardus	-5.09409	-0.732263	1.51689	1.87754	-0.273364	-0.655142	0.885594	1.17759	-0.132995	-0.886721	-1.46162	-0.361741	-0.158483	-0.0846218	-0.129587	0.40711	-0.369582	0.0970871	-0.664567	-0.262935	0.211108	-0.113225	-0.52232	-0.0784953	-0.363319	-0.104784	0.181826	-0.0479266	-0.057426
BMNH-29.6.6.1	Leopardus_tigrinus	Felidae	Felinae	Ocelot	Leopardus	-3.31776	1.18753	1.86344	1.01745	-0.329376	-0.16409	0.771878	0.873209	0.159064	-0.282628	-0.859165	-0.180973	-0.418967	-0.271636	0.38142	-0.0893662	-0.565716	0.452803	-0.310244	-0.534451	-0.0140094	-0.401591	-0.350175	-0.0626881	0.0904547	-0.167304	0.273777	-0.270976	-0.170349
BMNH-1898.7.1.2	Leopardus_tigrinus	Felidae	Felinae	Ocelot	Leopardus	-4.4663	1.01164	4.5584	0.338462	2.0156	-0.469373	0.524764	-0.0783112	0.681001	-1.02017	-0.703458	-0.490652	-1.00576	0.0126475	-0.0866693	-0.460134	-0.169841	-0.101939	-0.347176	-0.168176	-0.0784663	0.085311	0.0108207	0.174667	-0.0550712	-0.233933	0.00269289	0.243832	0.133925
BMNH-98.3.2.16	Leopardus_wiedii	Felidae	Felinae	Ocelot	Leopardus	-4.07691	0.519972	1.54458	-0.40889	1.86153	-1.7633	-0.550595	0.761558	-0.10522	-1.58932	-0.0677581	0.631902	0.236979	-0.219701	0.377142	-0.0358182	-0.0871165	-0.456983	0.660033	0.0971511	0.287187	0.166635	0.0222116	-0.108906	0.196112	-0.215774	-0.150378	-0.129464	0.106067
BMNH-1855.12.26.175	Leopardus_wiedii	Felidae	Felinae	Ocelot	Leopardus	-4.54631	-0.226895	1.67954	-0.127073	1.45554	-1.79697	-1.01047	1.52565	0.226885	-0.345343	0.435796	0.428443	0.274936	0.00271273	-0.251119	0.127621	0.0370005	-0.0389918	-0.573135	0.0890222	-0.0666153	0.04035	-0.041737	-0.211458	0.45262	-0.139542	0.229928	-0.0259855	-0.0214863
BMNH-1858.5.4.71	Leopardus_wiedii	Felidae	Felinae	Ocelot	Leopardus	-3.22535	-0.6801	-1.90502	-0.456046	-0.501077	-1.5769	-0.555009	-0.0233337	-0.6246	0.121212	0.0220884	0.851654	0.739534	-1.6489	-0.333321	-0.121502	0.356398	0.799017	-0.312379	0.388636	0.303131	-0.106076	-0.0986564	0.158781	0.310321	0.0090672	-0.0437085	0.180522	0.147226
BMNH-1914.5.28.9	Leopardus_wiedii	Felidae	Felinae	Ocelot	Leopardus	-3.33717	-0.344053	0.90398	1.84047	0.471923	-0.982306	-1.03111	0.703967	0.229615	0.405639	-0.607891	0.714901	-0.638265	-0.403698	-0.650324	-0.541386	-0.340168	0.103449	-0.025821	-0.0882676	-0.0679117	-0.415065	-0.0913056	0.307448	0.0571598	-0.13571	0.128118	-0.359074	-0.0881153
BMNH-1908.6.17.9	Leopardus_wiedii	Felidae	Felinae	Ocelot	Leopardus	-3.55693	-0.0645316	1.03629	1.16364	1.27257	-1.03208	-0.793162	-0.452972	-0.482095	-0.29387	0.284534	0.534725	0.0734436	-1.01296	-0.543594	-0.631315	0.665376	0.0393252	-0.251371	0.308845	0.209701	0.258246	-0.139011	0.268331	-0.268297	-0.0736972	0.0512417	-0.270868	0.267638
BMNH-26.1.12.5	Leopardus_wiedii	Felidae	Felinae	Ocelot	Leopardus	-3.28271	0.30339	0.397565	-0.000612291	1.45004	-1.10153	-1.77418	1.19207	0.00561653	-0.657973	-1.66505	0.355277	0.366225	-0.346774	0.183634	-0.679075	0.317487	0.215499	-0.485391	0.350509	0.46925	-0.278788	0.323174	0.028006	0.010967	-0.123016	-0.12555	0.0223912	0.288162
BMNH-1922.5.29.3	Leopardus_wiedii	Felidae	Felinae	Ocelot	Leopardus	-4.33251	0.703727	0.149578	1.23808	1.09219	-1.03154	0.149399	0.65056	0.659228	-0.125077	-0.489823	-0.02433	-0.140227	-0.164835	0.70409	0.710523	0.0291112	-0.0077741	-0.228232	0.295099	0.0647391	-0.519751	-0.648356	-0.145119	-0.0842112	-0.155874	-0.142969	-0.0398791	-0.0547282
BMNH-1913.12.18.2	Leopardus_wiedii	Felidae	Felinae	Ocelot	Leopardus	-4.63467	0.0343411	1.30467	0.0887489	1.5207	-2.10741	-0.506812	0.448476	-0.292943	-0.0935952	-0.265186	0.57642	-0.101261	-0.468734	0.0619397	-0.225905	0.0381172	-0.456654	-0.727696	0.557384	0.300889	0.324153	0.0055915	0.247399	0.129347	0.144233	-0.131388	-0.118804	0.126262
HM-NH.36.18	Leptailurus_serval	Felidae	Felinae	Caracal	Leptailurus	-0.00696078	1.73611	0.0883083	-1.11388	0.394061	1.19954	0.898267	0.224711	0.339792	0.023855	-0.0641193	0.33194	-0.0900705	0.0405169	0.148329	0.393916	0.188032	-0.0638492	1.22958	0.19963	0.267697	0.0265088	-0.506497	-0.117656	0.200891	0.0458111	-0.231962	0.21601	0.241053
RCSOM-A124.3	Leptailurus_serval	Felidae	Felinae	Caracal	Leptailurus	-0.680729	1.48048	1.6598	0.406605	-0.535391	0.102519	0.519241	-1.25941	0.33688	0.498006	0.559678	0.206699	0.0118664	0.576265	-0.305067	-0.253939	-0.223795	-0.401015	0.22616	0.308267	0.356542	-0.144926	-0.295346	-0.407068	-0.0902202	0.223693	0.0573632	-0.483579	-0.396123
RCSOM-A124.12	Leptailurus_serval	Felidae	Felinae	Caracal	Leptailurus	-2.71051	-0.0271685	0.801133	0.0175923	0.437441	-0.950175	-0.99916	1.25152	-0.786095	-1.20057	-0.0753292	0.147432	-0.482267	-0.283533	-0.3225	-0.79572	-0.290525	-0.234282	0.570204	-0.219253	0.222031	-0.151604	0.139477	-0.00384866	0.390979	0.189027	-0.00305486	-0.0948021	0.0705883
RCSOM-A124.11	Leptailurus_serval	Felidae	Felinae	Caracal	Leptailurus	-0.424068	2.25875	1.25427	-0.790091	-0.505785	1.15113	0.311287	-0.0298941	0.5122	1.01665	0.672551	-0.310339	-0.422205	-0.0958205	-0.335331	-0.22337	-0.0373819	0.08259	0.212987	0.509577	0.0978306	-0.132244	-0.402928	-0.236965	0.00983676	-0.0690074	0.12294	-0.0464898	-0.233831
RCSOM-A124.1	Leptailurus_serval	Felidae	Felinae	Caracal	Leptailurus	-0.467141	1.60738	0.946368	-1.44437	-1.4846	0.549602	0.473762	-0.340301	0.765828	0.874542	-0.0723405	-0.0624248	-0.216496	-0.292232	-0.914369	-0.0137356	0.0531343	-0.0153829	0.351015	0.411585	0.0559684	-0.0398006	0.159668	-0.154538	-0.282381	0.276539	0.0727413	0.122261	0.0586373
BMNH-99.10.23.3	Leptailurus_serval	Felidae	Felinae	Caracal	Leptailurus	-1.18292	1.47129	0.38917	-0.839011	-0.361666	-0.148313	-0.141653	0.09242	0.243101	0.268937	0.608476	0.199098	-0.139808	-0.0338873	-0.800893	-0.0112165	0.347965	-0.10079	0.476849	-0.123232	0.279869	0.73043	-0.348077	-0.0305423	0.0135565	0.213466	0.0484416	-0.154283	0.0962155
BMNH-50.2042	Leptailurus_serval	Felidae	Felinae	Caracal	Leptailurus	-0.887933	1.55505	0.18722	-1.1523	0.544202	0.388361	0.220842	0.551729	0.514465	-0.788011	0.0944303	-0.722578	-0.631619	0.615973	-0.603113	-0.339723	-0.399865	0.0307367	0.960028	0.4554	-0.496577	0.175353	-0.0948351	0.00064511	-0.00424257	0.0558991	0.310427	0.0467078	-0.368007
BMNH-9.11.2.4	Leptailurus_serval	Felidae	Felinae	Caracal	Leptailurus	-0.921367	2.70241	0.91618	-0.122911	-1.00747	-0.554201	1.22777	0.293752	0.00906512	0.849842	-0.230865	0.142367	0.0731141	-0.150281	-0.39638	-0.215301	-0.199726	-0.179677	0.393912	-0.485041	-0.380791	0.284816	0.0689326	-0.292642	0.0893503	0.308925	-0.224164	-0.148218	0.140266
BMNH-9.11.2.5	Leptailurus_serval	Felidae	Felinae	Caracal	Leptailurus	-1.56391	1.3111	2.30257	-0.00631046	-1.1441	-0.106275	1.49012	0.110216	-0.395102	0.354419	1.1834	-1.08708	-0.17977	-0.0518845	0.0965173	-0.0492098	0.206159	0.127372	0.0527196	-0.233818	0.0346373	-0.316201	0.0394735	-0.218641	0.356882	0.00114899	0.0836555	-0.0818874	-0.150782
BMNH-11.1.12.1	Leptailurus_serval	Felidae	Felinae	Caracal	Leptailurus	-1.4388	1.46489	-0.733394	-0.608175	-0.506052	1.53053	-1.09118	-0.736731	0.554937	-1.00214	-0.598835	-0.790937	0.0340781	-0.435836	0.0473457	0.0596821	-0.610582	-0.328989	0.421449	0.0595596	0.386924	0.0216848	0.0873119	0.0306884	0.338459	0.120939	-0.0194144	0.148724	0.0338004
BMNH-1937.2.24.27	Leptailurus_serval	Felidae	Felinae	Caracal	Leptailurus	-1.35863	1.94153	1.62886	-1.66725	0.17291	0.093016	-0.0899574	-0.208019	0.378929	-0.630785	0.438682	-0.416222	-0.577428	-0.0666493	-0.562497	-0.273691	0.185565	-0.378811	-0.220977	0.261656	-0.116587	-0.0853087	-0.15578	0.249488	0.0306589	-0.00463325	0.0137679	-0.00379446	-0.0704484
BMNH-66.36	Leptailurus_serval	Felidae	Felinae	Caracal	Leptailurus	-1.20993	1.62184	0.885309	-0.741262	-0.0864072	0.148347	1.15534	0.298473	-0.219057	-0.850915	1.07886	-0.737676	0.343699	0.458728	-0.180429	0.141365	-0.110397	-0.248026	0.330101	-0.291122	0.174748	-0.215631	0.296226	0.00456307	0.233909	0.0177927	-0.0879012	-0.0439738	-0.014029
BMNH-70.679	Leptailurus_serval	Felidae	Felinae	Caracal	Leptailurus	-2.02805	2.1203	1.5387	-0.473145	-0.996648	0.269572	0.481699	-0.283503	0.11529	-0.962699	0.595935	0.317304	0.0318553	0.0984481	-0.090281	-0.0391222	0.252931	0.270107	0.314892	-0.19433	-0.067272	0.248234	-0.52214	-0.33821	-0.0871865	-0.100474	0.148513	0.0728778	0.00899448
RCSOM-A122.2	Lynx_canadensis	Felidae	Felinae	Lynx	Lynx	-0.423611	1.99548	-0.507977	0.581683	-0.576669	0.657243	-1.05412	-0.279816	0.228505	0.867239	-0.106275	-0.288261	0.352756	0.467956	-1.11299	0.210789	0.598597	0.77105	-0.365346	0.226121	0.359429	-0.309773	-0.0805394	0.677777	0.316082	-0.150706	-0.0852471	-0.0602869	-0.120196
RCSOM-A122.3	Lynx_canadensis	Felidae	Felinae	Lynx	Lynx	-0.555	3.27543	0.776143	0.797537	0.153376	0.345512	-0.347303	-0.346389	-0.0759262	0.203785	0.564447	0.0514055	-0.235465	1.1381	-0.697551	0.367599	-0.284972	0.0744518	0.158211	0.137341	-0.00978248	0.168066	-0.137958	0.442275	-0.137387	-0.0661948	0.152336	-0.173902	-0.244833
RCSOM-G16.32	Lynx_canadensis	Felidae	Felinae	Lynx	Lynx	0.448216	2.23887	-1.02738	0.762165	1.57123	0.275967	-1.82461	-1.20304	0.469621	0.135686	-0.15208	-0.0261924	-0.388146	1.00992	-1.10447	0.414504	0.220669	-0.0913134	-0.0933743	0.00693932	-0.115506	0.127781	-0.150471	0.298662	0.178166	0.139452	0.171259	0.0237015	-0.0388779
BMNH-62.12.12.29	Lynx_canadensis	Felidae	Felinae	Lynx	Lynx	-0.795011	1.67919	-0.0257658	1.36948	-0.00782948	0.375403	-0.0673061	-0.654261	-0.459494	0.182529	-0.380108	-0.639779	0.15659	1.13233	-0.756868	0.616945	0.0277846	-0.341254	-0.295599	-0.0568484	-0.0222347	-0.152915	-0.0566294	0.237756	0.133244	-0.191718	0.0366869	-0.0662824	0.0502944
BMNH-1989.377	Lynx_canadensis	Felidae	Felinae	Lynx	Lynx	-1.08081	2.08461	-1.39478	1.1719	-0.591419	0.981294	-0.27061	-0.350325	0.0587163	-0.212884	0.433908	0.416593	-0.0192875	0.709632	-0.543048	0.0312781	-0.0333947	0.076168	0.160938	0.0454069	0.121596	-0.159111	-0.0829912	0.266639	0.0869989	0.0337333	-0.104	-0.0623783	-0.0701002
BMNH-63.2.24.40	Lynx_canadensis	Felidae	Felinae	Lynx	Lynx	-1.04171	2.35532	-1.18562	1.99318	0.0874589	0.580154	-0.473557	-0.154844	-0.0160099	-0.448495	0.484658	-0.573839	0.220057	0.989229	-0.482583	-0.0610719	-0.317921	-0.00029234	0.0685988	0.054997	0.172639	0.207102	-0.367193	0.444789	0.0528464	0.212225	-0.250017	-0.0666869	-0.128314
BMNH-85.804	Lynx_canadensis	Felidae	Felinae	Lynx	Lynx	-1.02555	2.84459	-0.902325	0.358043	-0.399711	0.245732	0.0958677	-0.398306	-0.0173325	-0.879215	0.548022	-0.000768566	-0.211188	0.393392	-0.272667	0.617734	0.0955761	-0.0259076	0.277095	0.203268	-0.248283	0.257884	-0.0999752	0.325864	0.00352067	-0.225336	0.13437	0.0159201	-0.01733
BCMAG-Ab4458	Lynx_canadensis	Felidae	Felinae	Lynx	Lynx	0.236487	1.76412	-1.92419	1.36938	0.225276	0.596283	-0.851927	0.183333	0.126137	-0.726561	-0.196932	-0.0530823	0.0839483	0.64806	-0.703867	0.921699	-0.32637	0.382047	0.161562	0.557202	0.249069	-0.631172	-0.32549	-0.0142435	0.0181608	0.124006	0.482204	0.00669991	-0.214761
RCSOM-A122.1	Lynx_lynx	Felidae	Felinae	Lynx	Lynx	0.456002	1.62134	0.266141	0.163743	0.590149	-0.354472	-1.0443	0.0918827	-1.43343	0.263983	0.756378	0.530013	0.269505	-0.0964426	-0.698486	0.309393	0.0817106	0.376374	0.614029	-0.0802136	-0.348626	-0.0959094	0.361327	0.203139	0.36264	0.129972	0.264701	-0.113503	0.254084
RCSOM-A122.11	Lynx_lynx	Felidae	Felinae	Lynx	Lynx	0.856291	1.35086	-2.95706	2.32176	-1.87757	1.19309	-0.0300729	-0.964452	-0.937227	0.480608	0.595412	-0.03649	0.468495	0.198601	0.31223	0.0859374	-0.0477586	-0.459803	-0.110067	0.138867	0.121389	-0.062529	-0.135934	-0.255051	-0.0610139	0.0457836	0.345764	0.175436	0.0944272
BMNH-83.4.21.1	Lynx_lynx	Felidae	Felinae	Lynx	Lynx	0.483296	1.86365	-1.16445	1.02832	-0.995012	0.43927	-1.12786	-0.743316	-0.34597	0.282618	0.416149	-0.0717203	0.176291	0.0585586	0.189831	0.237401	-0.0361187	-0.274763	0.349387	0.0721799	-0.209861	-0.0975757	0.0441433	0.0224944	0.0630704	-0.0983714	0.0730888	-0.202546	-0.135539
BMNH-85.803	Lynx_lynx	Felidae	Felinae	Lynx	Lynx	-0.843923	1.20512	-1.58119	2.12438	-3.41956	-0.0955096	0.344523	0.626132	-1.07602	0.693704	0.375081	-0.360266	-0.110778	-0.192704	0.694862	-0.269497	-0.268231	-0.259394	-0.0830039	0.449613	-0.652903	0.190917	0.265291	-0.12944	0.00100281	0.0225761	0.551411	0.222918	-0.244893
BMNH-1230c	Lynx_lynx	Felidae	Felinae	Lynx	Lynx	0.942737	1.71229	-1.29317	0.970231	-0.181549	-0.181774	-1.21018	-0.834434	-0.631281	0.00621331	0.22472	0.117057	0.403891	0.220032	-0.152999	0.379762	0.931809	-0.134426	0.539984	0.463461	0.153431	-0.112443	0.00136409	-0.182725	0.212118	-0.0800338	0.284329	0.0419476	-0.0623246
BMNH-55.12.26.176	Lynx_lynx	Felidae	Felinae	Lynx	Lynx	1.3537	2.16862	-1.54048	-0.0505063	-1.32289	0.61951	-0.307414	0.0766124	-0.0207666	0.912497	0.51049	0.539159	0.574357	0.614276	-0.026173	-0.0515217	-0.203452	0.262411	0.434963	0.707491	-0.0388387	-0.214599	-0.101417	-0.153043	-0.30883	-0.350146	0.110327	0.194602	-0.011174
BMNH-69.10.19.16	Lynx_lynx	Felidae	Felinae	Lynx	Lynx	0.730589	1.74676	-0.18701	0.887777	-0.374391	-0.248257	-0.685044	-0.308249	-0.189348	0.21074	1.12935	-0.386925	0.810802	0.752982	-0.249198	-0.202051	-0.422401	-0.254275	-0.358071	0.0345049	-0.561135	-0.538258	0.219905	-0.249137	-0.0345976	0.139064	0.445492	0.0353954	-0.00744406
BMNH-58.5.4.63	Lynx_lynx	Felidae	Felinae	Lynx	Lynx	0.627965	1.6872	-1.37837	0.279411	-0.804214	-0.65174	0.279264	0.905345	-0.098896	0.88993	0.805354	-0.459267	-0.310145	0.0795437	-0.169151	0.227716	0.0308572	0.183834	0.42977	0.371249	0.0047051	0.0573103	-0.162219	-0.48632	-0.389472	-0.0508477	0.212702	-0.0333245	0.0255143
BMNH-42.41	Lynx_lynx	Felidae	Felinae	Lynx	Lynx	0.531061	2.27304	-1.22145	0.112873	0.799357	1.14551	-0.699695	0.236093	-0.113363	-0.252521	1.14674	-0.182022	0.423681	0.582829	-0.00321545	0.274542	0.0139351	-0.366994	0.769387	0.427868	0.231834	-0.28714	0.0822868	-0.35174	0.146505	-0.27447	0.26578	0.257881	-0.0751926
BMNH-95.9.4.1	Lynx_pardinus	Felidae	Felinae	Lynx	Lynx	0.0365106	3.69152	1.37275	-0.253066	0.0680058	-0.960178	-0.888282	0.103005	-0.433689	-0.0246412	0.485525	0.143365	-0.109547	0.200016	-0.087517	-0.11924	-0.0372247	0.442387	-0.168047	0.500907	0.0807248	-0.388671	0.100741	0.534325	-0.208901	0.273649	0.298666	0.0119553	0.00196527
BMNH-4.12.12.1	Lynx_pardinus	Felidae	Felinae	Lynx	Lynx	-0.696025	2.62526	0.82524	-0.309826	0.557628	-0.332614	-0.857942	0.551177	-0.548027	-0.970156	0.317944	0.132764	0.0851377	0.571803	-0.18566	0.129418	0.00313316	0.340328	0.295753	0.294414	0.116666	0.112369	0.133587	0.307353	-0.29905	0.21842	0.00215406	-0.156062	0.0365622
BMNH-39.3664	Lynx_pardinus	Felidae	Felinae	Lynx	Lynx	-1.02603	3.67187	1.20671	-0.655329	0.130852	-0.617886	-1.44814	0.435101	-0.562117	-0.196249	0.505158	0.066964	-0.110916	0.285565	-0.134873	-0.0364411	0.359376	0.344776	-0.51523	0.322048	0.393953	-0.140037	0.271401	-0.142104	-0.0909129	0.512397	0.150654	-0.00846059	-0.0670862
BMNH-1903.3.16.1	Lynx_pardinus	Felidae	Felinae	Lynx	Lynx	0.299521	2.87532	1.11179	-0.201281	0.156478	-0.779917	-0.834041	0.66628	-0.22281	-1.10815	0.465026	0.283801	-0.446075	0.309453	0.221139	-0.0835488	-0.688088	0.459027	-0.123704	-0.236945	-0.118542	0.0915111	-0.142644	0.0235794	0.0705123	-0.258168	0.121613	-0.253501	-0.131025
BMNH-19.4.2.1	Lynx_rufus	Felidae	Felinae	Lynx	Lynx	-0.858689	0.255667	-2.30719	-0.401646	-0.545875	1.31764	0.20579	0.459429	0.216453	-0.0982905	0.00761337	-0.140385	0.33186	1.07249	0.086708	0.0572192	-0.521454	0.777667	-0.727708	1.07487	0.355377	0.479878	0.523982	-0.292108	-0.127118	0.495136	0.110119	0.0387636	0.250285
BMNH-1227.a	Lynx_rufus	Felidae	Felinae	Lynx	Lynx	-1.58872	0.601504	-0.217586	0.41095	0.488201	-0.387781	0.684045	-0.29772	-0.122635	-0.0676399	0.0860046	-0.328012	0.445213	0.724168	-0.311021	-0.629535	-0.331151	0.177675	0.164509	0.260964	0.704104	0.210353	-0.255136	0.15668	-0.0386842	-0.0176786	-0.105067	-0.161238	0.136576
BMNH-43.5.27.5	Lynx_rufus	Felidae	Felinae	Lynx	Lynx	-1.24798	1.72408	0.0536648	0.255158	1.36784	-0.0534466	0.318579	0.582847	-0.587549	0.38792	-0.432598	0.278742	0.380073	0.645081	-0.143368	-0.517933	0.271022	0.386355	-0.330524	0.376412	0.713888	-0.392337	0.111139	-0.0825066	0.124324	0.0376371	-0.19326	0.0638226	0.397075
BMNH-94.5.9.2	Lynx_rufus	Felidae	Felinae	Lynx	Lynx	-2.42593	0.81942	-0.886091	-0.00484109	0.0649062	0.419549	-0.588524	0.506552	0.15339	-0.244286	0.201943	-0.0256171	0.454065	0.250238	0.248139	-0.658751	0.197273	0.0315061	-0.319046	0.0547745	0.43889	0.602113	-0.0706895	0.171295	-0.192624	-0.0436781	0.0375137	-0.307103	0.0937103
BMNH-82.10.26.10	Lynx_rufus	Felidae	Felinae	Lynx	Lynx	-0.924882	1.7212	0.337135	-0.413769	1.6687	0.353405	-0.538206	0.300393	0.267462	-0.516942	0.276584	-0.193836	-0.306127	0.926945	-0.116876	-0.686817	-0.429186	-0.312801	0.157692	-0.317914	0.0137363	-0.037295	-0.160385	-0.252793	0.0864679	-0.0181902	-0.0847013	0.235487	0.261379
BMNH-88.11.25.1	Lynx_rufus	Felidae	Felinae	Lynx	Lynx	-1.8891	1.78001	0.835686	-0.314661	1.545	-2.38378	-0.931824	0.497715	-0.492144	0.258353	0.466454	-0.246859	-0.273136	0.511687	-0.428521	-0.535679	-0.506779	0.0372767	-0.141991	0.270546	0.403269	0.108879	0.178368	-0.186979	0.0213106	0.11655	0.125649	0.0302759	0.211613
BMNH-57.6.22.6	Lynx_rufus	Felidae	Felinae	Lynx	Lynx	-2.34475	1.03936	-0.486835	0.0215727	0.120277	-1.03229	0.813861	0.237857	-0.753211	-0.640517	0.715565	-0.292288	0.281675	0.44557	0.443843	0.208614	-0.86651	0.0787158	0.335425	-0.120727	-0.124749	0.349693	0.0848208	0.30745	0.238858	0.193826	-0.129302	-0.126489	0.128071
BMNH-13.8.2.1	Lynx_rufus	Felidae	Felinae	Lynx	Lynx	-2.44164	2.2252	0.506441	-0.28857	0.89853	-0.270485	-0.785621	0.144341	0.0356307	0.0976021	0.042562	0.163865	0.0418446	-0.233972	-0.196278	0.118035	0.839139	-0.174276	-0.00968731	-0.296084	0.195386	0.431905	0.370084	-0.365696	-0.210708	0.0834197	0.0935714	-0.0938456	0.284495
BMNH-1938.11.30.22	Neofelis_diardi	Felidae	Felinae	Panthera	Neofelis	0.401079	-1.65242	1.75309	-1.03709	-1.38244	0.89899	-1.87734	-0.917843	1.22533	0.706063	0.322421	-0.439297	0.0223054	-0.311012	-0.350543	0.545843	0.686441	-0.311572	-0.0422683	-0.201482	-0.223321	-0.247797	0.380578	0.289319	0.0657866	0.27243	0.0643549	0.0835274	-0.0474942
BMNH-1938.11.30.24	Neofelis_diardi	Felidae	Felinae	Panthera	Neofelis	1.75239	-2.45364	0.759896	-1.97109	-1.12925	-0.960137	-0.307858	0.298546	0.10924	-0.273841	0.297768	-1.48485	-1.12492	0.0891887	0.266419	-0.0390216	-0.867645	0.613272	-0.993905	0.317976	0.476862	0.375569	0.00451952	0.0224669	-0.333899	-0.391001	0.239595	-0.259969	-0.158094
BMNH-1903.4.9.2	Neofelis_diardi	Felidae	Felinae	Panthera	Neofelis	0.530559	-1.81538	1.96249	-0.403681	-2.02433	0.47182	-1.59483	-0.557308	0.873575	0.681684	0.257438	0.385045	-0.188661	-0.0800634	-0.314422	0.370968	0.623874	-0.484023	-0.0230208	0.0590704	-0.0487492	0.0136999	-0.217761	-0.00837006	-0.30629	-0.0449735	-0.181791	-0.0678678	0.0752511
BMNH-30.3.3.5	Neofelis_diardi	Felidae	Felinae	Panthera	Neofelis	0.595547	-2.28572	0.271286	-0.650952	-1.32074	0.227139	-2.7052	-0.621985	0.896827	0.310442	0.3632	-0.292256	-0.503009	-0.245677	-0.212981	0.732625	0.421273	-0.415834	-0.567343	0.600727	-0.0360921	-0.108222	-0.0677824	0.0379613	-0.6626	-0.125302	-0.112938	-0.101461	0.0372176
BMNH-1938.11.30.23	Neofelis_diardi	Felidae	Felinae	Panthera	Neofelis	2.3285	-2.64821	1.44507	-2.78083	-0.504714	0.397494	-2.71671	-0.297009	1.80047	-0.194742	0.23489	-0.953042	0.0525258	-1.40793	-0.113634	0.92138	-0.472124	0.498597	-0.489705	0.545415	0.0445147	0.103465	0.127503	-0.120575	0.221499	-0.102459	-0.092601	0.265298	0.0214413
BMNH-39.336	Neofelis_diardi	Felidae	Felinae	Panthera	Neofelis	-0.338171	-1.65355	1.27924	-0.442534	-2.23191	0.411134	-1.33689	-0.0131456	0.674852	-0.125497	0.785138	-1.22004	-0.548648	-0.425026	-0.298417	0.866428	0.142309	-0.188735	-0.00359664	-0.102178	0.452606	-0.173699	0.328673	0.261401	-0.164847	-0.260116	0.0517259	0.0813929	-0.0605524
BMNH-55.1644	Neofelis_nebulosa	Felidae	Felinae	Panthera	Neofelis	1.03035	-2.83791	1.34779	-0.51392	-0.455855	-0.204144	-0.635526	-0.749188	1.07807	0.782937	-0.0272846	-0.0099826	-1.08159	1.04576	-0.477571	0.380407	1.01093	-0.229528	-0.131541	0.157612	0.612117	0.382318	0.207032	-0.162762	-0.087391	-0.274726	0.0958765	0.0927655	-0.0343641
BMNH-43.65	Neofelis_nebulosa	Felidae	Felinae	Panthera	Neofelis	1.86115	-3.08756	0.798744	0.691875	0.0822588	-0.369928	-0.428724	-0.256723	1.61134	0.916168	0.0798485	-0.337479	-0.573745	0.340172	0.569015	0.937668	0.500025	-0.0940291	0.773572	-0.433724	0.255598	-0.188777	-0.662852	0.268682	0.220782	-0.298334	-0.0572293	0.325219	0.203692
BMNH-47.685	Neofelis_nebulosa	Felidae	Felinae	Panthera	Neofelis	1.89784	-3.69503	1.40996	-0.342741	-0.112325	-0.688562	0.60569	-0.498156	0.262663	1.38764	0.225379	-1.17991	-0.648874	0.809181	-0.609976	0.953007	0.326638	-0.535032	-0.32325	-0.802784	-0.0261943	-0.227503	-0.164438	-0.105668	0.0677164	-0.525288	-0.348212	0.00550579	-0.115643
BMNH-58.6.24.49	Neofelis_nebulosa	Felidae	Felinae	Panthera	Neofelis	2.23435	-3.13351	0.131428	-0.597807	-0.290319	0.380092	-0.519637	-1.93881	1.28992	-0.377176	-0.388543	0.196051	-0.176567	0.551634	-0.254518	0.393744	0.407405	-0.577258	-0.0783817	0.232416	0.156518	-0.130974	-0.229864	-0.144116	0.137435	-0.0698598	-0.208094	0.0521234	0.142526
BMNH-30.3.3.4	Neofelis_nebulosa	Felidae	Felinae	Panthera	Neofelis	1.2073	-2.40429	0.535389	0.0826024	-1.2088	0.864014	-0.889295	-1.29774	1.54734	0.239531	0.185411	-0.34765	-0.8453	0.673029	-0.340565	0.0605915	-0.576694	-0.493431	-0.0144403	0.164993	0.346053	-0.370102	-0.241012	-0.175948	0.333281	0.00711017	-0.24708	0.177792	-0.260188
BMNH-1977.17	Neofelis_nebulosa	Felidae	Felinae	Panthera	Neofelis	2.03148	-2.59259	1.03226	-0.457619	-1.45997	0.372048	-0.661758	-0.973639	1.32875	0.456131	-0.87636	-0.135927	-0.125183	0.743502	-0.291009	0.259351	1.2634	-0.600284	-0.125559	-0.0284189	-0.0393712	0.252485	-0.378004	-0.100696	-0.0436897	-0.109096	-0.053176	-0.212244	-0.331737
RCSOM-G16.4	Otocolobus_manul	Felidae	Felinae	Leopard_cat	Otocolobus	-4.17798	2.06909	-1.63101	-0.318892	0.37283	1.82783	-1.9835	0.514915	-1.34126	-0.701307	0.701762	-0.862845	0.93561	0.153503	1.81318	0.605189	-0.20972	-0.316947	-0.737632	-0.301066	-0.0248786	0.00256384	0.106078	0.324917	-0.634543	-0.13824	-0.0210642	0.178639	0.161951
BMNH-79.11.21.540	Otocolobus_manul	Felidae	Felinae	Leopard_cat	Otocolobus	-3.33853	1.68188	-2.63952	-0.188414	0.0158312	-0.159795	-1.43699	1.43142	-1.78655	0.250493	-0.123932	0.0739147	1.21911	0.456129	0.179654	0.152269	-0.500278	0.253959	-0.313247	-0.447323	-0.0632461	0.422915	0.16538	0.428444	0.34131	-0.188235	0.408086	-0.084821	-0.0934856
BMNH-79.526	Otocolobus_manul	Felidae	Felinae	Leopard_cat	Otocolobus	-3.8828	1.94087	-1.16422	-0.864844	1.38799	-0.104126	-1.49238	0.893661	-1.67653	0.604568	0.33135	0.196559	0.205478	0.575122	1.18157	0.918455	-0.32382	0.28457	0.343551	-0.328058	0.408596	0.275719	0.247232	0.406565	0.112845	-0.0108689	-0.231549	0.13533	0.131682
CM.24406	Panthera_atrox	Felidae	Felinae	Panthera	Panthera	5.66669	1.94806	-0.749398	0.175558	1.06522	-1.93703	0.730177	0.808341	-0.00179145	0.304929	0.18631	0.0515825	-0.557308	0.498997	1.38163	0.382032	0.0315278	-0.511378	0.560705	0.18638	0.271807	0.355919	0.604768	0.387056	0.400383	0.357711	0.06555	0.0393258	-0.205123
BCMAG-Aa1894	Panthera_leo	Felidae	Felinae	Panthera	Panthera	5.65579	1.70484	-3.2514	-1.0539	1.16693	0.337973	0.121521	1.84106	1.79977	0.245753	0.201045	0.926615	-0.621188	0.161637	-0.479868	-0.0657663	0.476498	-1.2832	-0.530842	0.434408	0.652728	0.289107	0.442774	-0.0772839	0.122144	0.580251	-0.133499	0.00556935	-0.243312
BCMAG-Ab4139	Panthera_leo	Felidae	Felinae	Panthera	Panthera	4.62131	0.56276	0.885456	-0.231277	-0.449013	0.786201	0.945508	0.563857	0.732842	-0.526664	0.278202	-0.273088	0.552035	0.439312	0.21288	0.30728	0.654307	0.0640547	-0.268459	-0.0536031	0.037703	0.261975	0.36255	0.384929	-0.110617	0.221533	-0.109073	-0.138597	0.0267954
BCMAG-Ab4172	Panthera_leo	Felidae	Felinae	Panthera	Panthera	5.0302	0.911496	-0.0678134	-0.530736	1.70661	1.02664	0.952112	1.81118	1.81615	-0.413021	-0.573962	0.021605	0.307262	-0.322196	-0.187769	0.00415727	0.333855	-1.09978	-0.345215	-0.412054	-0.185435	0.101774	0.311846	0.309264	0.211105	0.128741	0.296039	-0.0488323	0.136178
BCMAG-Ab4186	Panthera_leo	Felidae	Felinae	Panthera	Panthera	5.48302	1.07368	-2.0296	-0.453662	1.66152	0.602363	1.65298	1.30904	1.32993	-0.15393	-0.227087	0.0271469	0.303912	0.264113	-0.537404	0.0378072	0.153139	-0.972727	-0.1384	-0.111558	0.0806411	-0.125868	0.377062	-0.100091	0.0139023	0.0310757	-0.033101	-0.237749	-0.146573
BCMAG-Af1352	Panthera_leo	Felidae	Felinae	Panthera	Panthera	5.11462	-0.685981	-0.882227	-0.934833	-0.422646	1.1716	0.530149	1.10932	1.60117	-0.350832	-0.547023	0.825928	0.0335953	-0.0225641	0.604529	-0.62405	-0.189882	-0.487216	-0.267968	-0.371728	-0.0353221	-0.16182	0.47357	0.0713431	0.0960565	-0.111358	0.117917	-0.28975	-0.181223
BCMAG-Af1367	Panthera_leo	Felidae	Felinae	Panthera	Panthera	6.58144	-0.058559	-0.430821	-1.86363	2.21928	1.30259	0.832503	1.65574	1.70667	-0.337219	-1.02896	0.480021	0.477123	-0.0787595	0.297791	0.16015	0.171608	-0.225114	-0.331581	-0.560778	0.241012	0.204607	0.394773	0.205326	0.241509	-0.22353	0.352991	0.0601526	-0.0355694
BCMAG-Ab2183	Panthera_leo	Felidae	Felinae	Panthera	Panthera	4.71443	-0.101997	-3.01788	0.805552	0.36877	1.15195	1.58525	1.20573	1.12692	-0.316782	0.561045	-0.811065	0.228401	0.121616	0.247457	0.457814	-0.247789	-0.608231	-0.156012	0.205215	0.0919017	0.552024	0.771173	0.249757	0.279355	-0.175685	0.0223083	0.0837948	0.287643
HM-NH.23.20	Panthera_leo	Felidae	Felinae	Panthera	Panthera	4.36242	0.598492	0.316784	-1.20553	1.42346	-0.407875	0.384893	0.209081	1.84819	-0.116698	1.23335	0.40796	0.0155823	-0.491256	0.371204	-0.132161	-0.0980631	-0.136432	-0.259234	0.149677	0.0076627	0.613586	0.905158	-0.590794	0.351127	0.172322	-0.336718	0.188485	0.557215
BRSUVA-LionL-Bullet	Panthera_leo	Felidae	Felinae	Panthera	Panthera	6.39571	-0.073847	-0.783941	-0.805833	2.53759	0.11609	1.04685	-0.120166	1.70362	0.658255	0.766236	0.154079	0.0491167	0.165206	-0.435578	-0.0410496	-0.30088	-0.163905	-0.412416	0.166654	0.0256254	0.170508	0.330845	-0.0209199	0.042494	0.141829	0.126764	-0.200026	-0.173069
BRSUVA-LionL-noP3	Panthera_leo	Felidae	Felinae	Panthera	Panthera	4.72048	0.823954	-0.140647	-0.466886	1.78825	-0.746636	1.17283	1.37392	1.82683	1.06569	0.139678	0.632937	-0.582088	0.203859	0.06313	-0.44512	0.184228	0.350331	-0.363018	-0.465629	0.131999	0.136963	0.13669	-0.121146	0.027922	-0.0520091	-0.0906923	-0.0265388	0.3476
BRSUVA-LionS-Red	Panthera_leo	Felidae	Felinae	Panthera	Panthera	5.82761	1.05083	-1.16298	-0.220344	2.59683	1.11573	1.00032	1.3956	0.514391	0.349611	-0.156038	0.858469	0.760016	0.203738	-0.622232	0.0462104	-0.333	-0.654181	-0.110037	-0.135286	0.51042	-0.599669	0.209191	-0.130394	0.109377	-0.38328	-0.00393632	-0.440519	-0.197044
BMNH-77.857	Panthera_onca	Felidae	Felinae	Panthera	Panthera	5.29512	-0.510267	-1.84043	0.343675	1.1167	-0.469482	-0.846967	-0.450125	0.157705	0.235225	-0.0139584	0.0350764	-0.470415	0.43068	-0.235347	-0.604106	-0.324472	-0.107713	0.251959	0.109221	0.294276	-0.0256086	-0.739128	-0.378971	0.0698714	-0.154285	-0.0653638	0.262275	0.0270401
BMNH-89.370	Panthera_onca	Felidae	Felinae	Panthera	Panthera	4.95989	-1.15701	-1.91983	-0.886018	1.417	-1.47829	-1.07548	0.697325	0.158094	0.37645	-0.155528	0.540929	-0.187428	0.0291938	0.292313	0.269069	0.286236	-0.119884	-0.120873	-0.146175	-0.0247021	-0.0849787	-0.568337	0.144069	-0.114989	-0.284506	0.297204	-0.207566	0.14562
BMNH-1990.542	Panthera_onca	Felidae	Felinae	Panthera	Panthera	4.49034	-1.59104	-1.96474	-0.92913	-0.845347	-1.39816	-0.131426	1.00116	0.216626	-0.157272	0.831996	0.595138	0.168439	-0.473396	0.572867	0.279424	-0.396334	0.111613	0.285993	0.316068	0.442658	-0.0710657	-0.816436	0.061069	0.318785	-0.270188	-0.124109	0.0152779	0.0245728
BMNH-1935.3.6.2	Panthera_onca	Felidae	Felinae	Panthera	Panthera	2.76374	-1.67919	0.829909	-1.54071	0.562769	-1.50685	-1.01078	0.835174	-0.00887586	-0.138544	-1.08976	-0.191594	-0.7319	0.186269	0.348064	-0.403196	0.0964696	-0.0216624	-0.172042	-0.123769	-0.466423	-0.154333	-0.145573	-0.213337	0.384717	-0.071622	-0.0671936	-0.047662	0.171555
BMNH-1926.12.4.29	Panthera_onca	Felidae	Felinae	Panthera	Panthera	2.83455	-1.63646	0.120511	-1.4824	-1.52347	-0.783721	-0.456047	1.31598	0.194614	-0.269482	-0.0505027	0.27362	-0.494077	0.655347	0.372629	0.0139469	-0.137219	-0.0693111	-0.513212	0.107917	-0.111714	0.502088	-0.378111	-0.753271	0.275096	-0.362543	-0.0454274	0.14582	0.0502083
BMNH-1845.8.25.21	Panthera_onca	Felidae	Felinae	Panthera	Panthera	3.58894	-0.994128	-2.34013	-1.57111	-0.463954	-0.875381	-1.92777	0.300948	0.807166	-0.32428	-0.130358	-0.223691	0.131482	-0.371707	-0.0600791	-0.488761	-1.03235	-0.275414	-0.124345	-0.178543	0.122656	0.0656312	0.0479706	0.128664	0.0324647	-0.18147	0.103761	-0.175932	-0.0888501
BMNH-1936.5.26.3	Panthera_onca	Felidae	Felinae	Panthera	Panthera	4.08007	0.0808023	-0.958611	-0.232876	0.269753	-0.569729	-0.133465	0.0570537	0.187811	0.470313	-0.0724132	0.167321	-0.398376	-0.320537	0.277554	-0.573716	0.149405	-0.896971	-0.474303	-0.0553482	-0.285615	-0.271329	-0.630816	-0.333306	-0.0347609	-0.335639	0.0997453	-0.0459525	0.331322
BMNH-1934.9.10.64	Panthera_onca	Felidae	Felinae	Panthera	Panthera	3.58525	-1.00158	-1.32906	-0.563808	-1.93207	-1.82461	0.593064	0.59943	0.14419	-0.332821	-0.34986	0.059599	-0.763284	0.11527	0.435297	0.348213	-0.516607	-0.776393	0.235112	0.194005	-0.0597926	-0.350582	-0.205666	-0.449238	-0.0728567	0.0338945	0.169414	0.193356	-0.327026
BMNH-1874.4.8.2	Panthera_onca	Felidae	Felinae	Panthera	Panthera	2.75947	-1.03083	0.378582	-1.34178	-1.49777	-0.967831	-0.782831	1.11546	-0.362881	0.035818	-0.128421	0.286833	-0.651205	0.28753	-0.0302595	-0.00254477	0.345099	-0.184954	-0.164208	-0.204742	-0.453755	0.366444	-0.135349	-0.100402	0.00180968	-0.290017	0.147835	0.02283	0.133734
BMNH-1928.5.2.139	Panthera_onca	Felidae	Felinae	Panthera	Panthera	3.5596	-1.7156	-1.51335	0.8846	-1.30691	-1.79148	0.152028	1.12798	0.247114	0.837884	0.420232	-0.194174	-0.263687	0.0986238	0.491543	-0.334724	0.252445	-0.448664	-0.643242	-0.207242	-0.454035	-0.128221	0.0692547	-0.159265	-0.0752582	-0.140787	-0.109735	-0.143543	0.183081
BMNH-1870.3.10.19	Panthera_onca	Felidae	Felinae	Panthera	Panthera	3.43938	-0.65438	-0.374105	-1.08494	0.229381	-0.422439	-0.0150818	0.967537	0.197136	0.260694	-1.0639	-0.211535	-0.263137	0.174038	-0.358588	0.0662312	0.314019	-0.378638	0.0869328	-0.256243	-0.190484	0.0206383	0.296061	-0.49386	0.356901	-0.597912	-0.248053	-0.196611	0.0140259
BMNH-1845.8.25.23	Panthera_onca	Felidae	Felinae	Panthera	Panthera	4.75446	-1.19657	0.0919552	-1.48762	0.194533	-1.05422	-1.597	-0.319778	0.102371	-0.373231	-0.419506	-0.662564	0.0206424	-0.341923	1.07141	-0.871047	-0.330619	-0.44216	-0.225266	-0.576207	-0.195492	-0.538859	-0.405156	-0.298819	0.0546472	-0.108791	-0.0185663	-0.17967	-0.22494
BMNH-1845.8.25.22	Panthera_onca	Felidae	Felinae	Panthera	Panthera	4.61113	-2.51144	-1.34352	-0.974791	1.41992	-1.31689	-0.968145	-0.367472	-0.12751	0.1317	0.246808	0.0745924	-0.0503237	0.0221014	0.390602	-0.152905	-0.75888	-0.500182	-0.351737	-0.262773	0.178153	0.130921	-0.126005	-0.0674793	0.127802	-0.195106	0.111029	-0.201584	0.365687
BMNH-1884.2.8.1	Panthera_onca	Felidae	Felinae	Panthera	Panthera	3.43271	-0.757251	0.818311	-1.54956	-0.0508222	-0.681274	-0.182075	0.592666	-0.142742	0.229447	-0.389033	0.337172	0.396806	0.558406	0.345194	0.263009	0.305893	-0.0621909	-0.104953	-0.256379	-0.0459773	-0.294655	-0.128427	-0.415771	0.0322759	-0.31618	0.273331	-0.105222	0.0755808
BCMAG-Aa1899	Panthera_pardus	Felidae	Felinae	Panthera	Panthera	2.32017	-0.0847799	-0.794749	-0.760528	-0.154189	0.539212	-0.512014	0.102642	2.20173	0.0598787	-0.244538	-0.486993	-0.17615	0.157735	0.0581518	-0.355178	-0.33099	0.132372	0.605023	-0.15476	-0.0650254	0.813784	0.290735	1.03548	0.269439	0.360729	0.139429	0.26374	0.316502
BCMAG-Ab3871	Panthera_pardus	Felidae	Felinae	Panthera	Panthera	2.12378	-0.4609	-1.14188	-0.252213	-2.09313	1.27172	-1.02737	1.62746	0.689608	0.219796	0.480686	-2.00535	0.564895	-0.763945	-0.1132	-0.717133	-0.962585	-0.719939	0.0703893	-0.272375	0.14195	-0.324669	0.19761	-0.267811	-0.488673	0.00777115	0.0526515	0.162366	-0.0325274
BCMAG-Ab4129	Panthera_pardus	Felidae	Felinae	Panthera	Panthera	2.93647	-0.865304	0.194493	-0.346672	-0.482054	-1.75817	-0.228178	0.420135	-0.373374	1.63215	0.306119	-0.482275	0.440939	0.595793	0.758834	-0.0199874	-0.319994	0.24353	0.213363	-0.00705168	0.0619574	-0.202871	-0.337067	0.487338	-0.192569	0.0682432	-0.413685	-0.319032	0.0676558
BCMAG-Ab4133	Panthera_pardus	Felidae	Felinae	Panthera	Panthera	3.80956	1.06025	2.46085	-2.6461	-0.30302	-0.819817	-0.49664	-0.672375	1.14925	1.1733	-0.331527	-0.2206	0.352522	-0.70273	0.88423	0.265826	-0.362153	0.55755	0.510302	-0.0557471	-0.122249	-0.232661	-0.609027	0.0737126	0.17365	-0.223876	-0.00601687	-0.0351567	-0.280193
BCMAG-Ab4140	Panthera_pardus	Felidae	Felinae	Panthera	Panthera	2.39367	-0.844615	1.17014	-1.66472	0.105346	-0.230238	-0.993593	-0.155139	0.937814	0.0921097	0.538706	-1.01017	0.412568	-0.161966	0.384579	0.157547	-0.701356	-0.0125958	0.467043	-0.397562	-0.239297	-0.14887	-0.189079	0.0199412	-0.0544097	0.0549914	-0.0224471	-0.00566129	-0.0148191
BCMAG-Ad2710	Panthera_pardus	Felidae	Felinae	Panthera	Panthera	1.55206	-2.05833	1.88125	-0.959898	-1.65219	-0.0904661	0.0122565	1.73391	0.55896	0.256463	-0.344735	-0.643549	0.701663	0.665021	0.0547509	-0.293954	-0.0921803	0.365705	-0.540638	-0.679564	0.195782	-0.0577309	0.0332711	0.158273	-0.0302972	0.10164	0.0645033	-0.254354	-0.0527411
BCMAG-Af1357	Panthera_pardus	Felidae	Felinae	Panthera	Panthera	3.071	0.151768	2.15443	-1.39473	-0.44458	-0.97994	-1.07579	-0.569403	-0.2307	1.3146	0.474954	-0.39912	-0.276767	0.236712	0.556932	0.0658797	-0.486796	0.318469	0.310297	0.245828	-0.360458	-0.482137	-0.032454	0.429802	-0.190786	-0.221101	0.125018	0.126205	-0.0159988
BCMAG-Af1416	Panthera_pardus	Felidae	Felinae	Panthera	Panthera	1.84692	-2.72694	0.537497	0.52308	-2.51373	-0.786937	0.752452	-0.345467	-0.929902	1.46487	0.435361	-1.01198	0.0521819	-1.15399	-0.0333475	-0.579203	0.0726937	-0.194688	-0.345548	-0.574086	0.473133	0.127942	0.280497	0.113797	0.201954	0.17171	0.0427895	-0.280622	0.312061
BCMAG-Ab2185	Panthera_pardus	Felidae	Felinae	Panthera	Panthera	3.15005	0.295719	0.638384	-1.15355	-0.121049	-0.488001	-1.4613	0.506383	1.43863	0.496885	-0.503207	-0.436107	0.430958	-0.451214	0.0737821	-0.113917	-0.640777	0.593282	0.436048	-0.324461	-0.23306	0.278797	-0.317006	-0.0201726	0.236882	0.995627	-0.640087	-0.236687	-0.0858949
HM-NH.74.11.21	Panthera_pardus	Felidae	Felinae	Panthera	Panthera	3.60821	-2.17602	1.00762	-0.724481	-0.759779	-0.361995	-0.0889736	-0.591648	-0.0442051	1.29015	-0.815129	-0.461381	0.306289	0.308538	0.745777	0.515189	-0.184807	0.596373	0.0170759	-0.146628	0.639384	0.306967	-0.271365	0.472928	0.0842415	0.268442	0.275885	-0.409961	-0.054544
BRSUVA-LeopardS	Panthera_pardus	Felidae	Felinae	Panthera	Panthera	2.29385	0.410912	0.672043	-0.603428	-0.91185	0.384575	-0.788455	0.530944	0.831619	1.03019	-0.220518	-0.864883	0.377346	-0.105096	-0.213284	-0.391787	-0.138442	0.101257	0.336485	-0.949163	0.139919	-0.366585	-0.00282812	0.182865	-0.0472968	-0.0700507	-0.033441	-0.0215493	0.000962747
BCMAG-Ab2866	Panthera_tigris	Felidae	Felinae	Panthera	Panthera	6.49589	0.45339	1.45058	-2.0002	0.932726	-0.0797568	0.916421	-0.0927167	-0.900717	0.0151293	-1.21632	-0.191162	-0.744136	0.545858	-0.430412	-0.630664	-0.0839621	-0.529766	0.124128	0.485996	0.358148	-0.336918	-0.0876156	0.571759	0.163679	0.101672	-0.379642	0.269882	-0.0577157
BCMAG-Ab4126	Panthera_tigris	Felidae	Felinae	Panthera	Panthera	6.54196	-0.487557	1.27325	-2.02283	1.03041	-0.205228	-0.109789	0.0768629	-1.28362	-0.430377	0.721418	0.490532	0.212452	0.341024	-0.0361065	-0.0793582	0.230118	0.00336063	-0.542439	0.0980469	-0.177024	-0.383929	0.0658944	0.0526278	0.45491	0.145921	0.176582	0.223823	-0.0618813
BCMAG-Ab4132	Panthera_tigris	Felidae	Felinae	Panthera	Panthera	5.42856	0.846564	1.57304	-1.63402	-0.683818	-0.00405223	-0.492889	0.401686	-0.556317	-0.28621	-0.675914	0.103926	-0.0890697	0.0685215	0.465758	-0.085339	0.0941116	0.413478	0.127717	0.118053	0.205209	-0.367513	-0.0557312	0.194343	-0.0058998	0.258846	-0.160391	0.252504	-0.0885173
BCMAG-Ab4136	Panthera_tigris	Felidae	Felinae	Panthera	Panthera	3.71036	0.962886	-0.27598	-0.329109	-1.61702	-0.543762	1.98009	1.52136	-0.948611	1.01633	0.124235	-0.560053	-0.073331	0.323899	-0.509681	0.86553	0.589838	-0.795959	-0.0869482	0.194021	-0.0669034	0.860941	-0.024506	-0.160622	0.589802	-0.020877	0.397014	0.330599	0.0623931
BCMAG-Ab4138	Panthera_tigris	Felidae	Felinae	Panthera	Panthera	4.81567	0.149924	0.917647	-1.84178	-2.3343	0.764583	0.324078	0.848712	-1.23696	-0.362622	0.06043	-0.482766	0.287248	-0.0966854	-0.330665	-0.365431	0.120384	0.270442	-0.262855	0.120039	0.337383	0.204855	0.162027	0.203222	-0.350923	0.309152	0.0821684	0.0313602	-0.189607
BCMAG-Ab4143	Panthera_tigris	Felidae	Felinae	Panthera	Panthera	5.32111	-1.60357	1.32604	-1.05601	-2.38256	-0.993275	1.0049	1.00414	-1.5088	-0.394196	0.778441	-0.58073	0.36528	-0.142705	-0.223507	0.216671	0.341235	-0.583112	-0.516854	0.314058	0.0606617	0.14213	0.318517	0.723562	-0.256766	0.0395411	-0.0673155	0.0911925	-0.0298808
BCMAG-Ab4148	Panthera_tigris	Felidae	Felinae	Panthera	Panthera	5.24697	0.672308	-1.30069	-0.367849	-0.675507	-1.59226	2.64774	0.753678	-1.51309	0.340486	0.0598528	0.208388	-0.33447	-0.625912	0.355304	0.31448	0.731508	-0.717114	0.0252578	-0.0713903	-0.192949	-0.998946	-0.49385	-0.321127	-0.0965373	0.498691	0.067347	0.20446	0.0596674
BCMAG-Ab4149	Panthera_tigris	Felidae	Felinae	Panthera	Panthera	5.53957	1.99199	0.466867	-1.41087	0.74736	1.3924	0.513684	0.559225	-0.131982	-0.185606	-0.3162	-0.411285	-0.190559	-0.252896	-0.43683	0.495648	-0.665581	-0.493648	-0.157488	0.201956	-0.0857028	-0.280657	-0.117228	0.320954	-0.499565	-0.310735	0.200337	0.166837	0.0855051
BCMAG-Ab4151	Panthera_tigris	Felidae	Felinae	Panthera	Panthera	6.08116	-0.421443	1.02322	-2.28988	-0.788215	0.0903182	0.665322	-0.11458	-0.881491	-0.512114	-0.556532	-0.735722	0.225948	-0.112694	0.162205	-0.257069	0.304001	0.446099	0.177414	0.341723	0.12015	0.0770488	-0.0376084	0.345997	-0.57563	-0.105679	-0.145329	0.243692	0.0353464
BCMAG-Ab4153	Panthera_tigris	Felidae	Felinae	Panthera	Panthera	5.67655	-0.521996	1.69711	-1.6285	-0.370941	-1.45438	0.929251	-0.184346	-1.14357	0.0829278	0.349687	-0.44848	-0.143388	-0.19866	0.251495	-0.109408	0.256379	0.500849	-0.184645	0.452092	0.22099	0.0644503	-0.023143	-0.175302	0.238308	0.370349	-0.0981796	0.231178	0.110628
BCMAG-Ab4154	Panthera_tigris	Felidae	Felinae	Panthera	Panthera	6.20764	-0.504539	-0.523622	-0.94555	-2.06992	-0.0919263	1.3476	0.000846351	-0.780387	-0.800915	0.293073	-0.293361	0.688991	0.485226	0.598919	-0.138319	-0.184099	-0.467088	-0.568909	0.0659578	0.0165862	-0.366163	-0.271551	0.364592	-0.382466	0.594747	-0.0906774	0.326313	-0.157768
BCMAG-Ab4158	Panthera_tigris	Felidae	Felinae	Panthera	Panthera	5.74661	1.62485	0.354774	-3.0231	0.0166961	-0.375721	0.84519	1.02637	0.0690444	-0.596109	-1.24522	0.663445	-0.64931	-0.0120533	0.540712	-0.191551	-0.0740556	0.140221	0.395599	-0.0238408	-0.366702	-0.156937	-0.0411447	0.278511	-0.488767	0.0342561	0.0172596	0.361657	0.108505
BCMAG-Ab4173	Panthera_tigris	Felidae	Felinae	Panthera	Panthera	7.12345	-0.801103	-0.733586	-1.58211	1.35468	-0.952674	0.601193	-0.723863	-1.40842	0.0986239	-0.865524	0.0979458	-0.287686	0.507678	0.351369	0.638854	0.226734	0.334536	-0.34413	0.0766397	0.215854	0.131454	-0.680136	-0.164199	-0.436101	-0.0793274	0.167222	0.16739	0.271464
BCMAG-Ab4175	Panthera_tigris	Felidae	Felinae	Panthera	Panthera	5.85865	-1.29699	0.667004	-3.258	-0.761151	-0.394989	-0.167822	0.457472	-0.762531	-1.49235	-0.0318374	0.274878	0.0408436	-0.165211	-0.280545	0.187701	0.0679389	-0.310593	-0.20481	-0.352032	-0.0788133	0.281213	-0.253901	-0.0181673	-0.282453	0.172634	-0.0839657	0.190746	0.0783411
BCMAG-Ab4184	Panthera_tigris	Felidae	Felinae	Panthera	Panthera	6.85648	-0.658318	0.441155	-2.699	-0.151543	0.588109	1.15533	-0.108611	-0.713001	-0.679248	-0.48825	0.460296	0.046845	0.446416	-0.430216	0.378768	-0.0773447	-0.113816	-0.21112	0.0897533	0.127362	0.0472071	-0.112785	-0.359341	-0.0753098	-0.114988	0.182282	0.360695	-0.134213
BCMAG-Ab4189	Panthera_tigris	Felidae	Felinae	Panthera	Panthera	6.01322	-0.876521	0.219873	-1.97944	-0.828182	0.44146	0.204721	-0.594826	-1.53316	-1.61871	-1.09182	0.110622	0.187897	0.234005	0.725232	0.339557	0.205142	0.469675	0.0656319	0.512131	0.455504	0.146118	-0.205459	0.51586	-0.416189	-0.0348813	-0.0445644	0.0886432	-0.0187317
BCMAG-Ab2184	Panthera_tigris	Felidae	Felinae	Panthera	Panthera	5.0455	1.0148	1.06987	-0.667224	-0.01217	1.25178	0.608472	0.734936	-1.01342	-0.758351	-0.166877	-0.565365	0.225764	0.268945	-0.636993	-0.183875	0.0092262	-0.279109	0.102961	0.310698	0.173135	-0.224496	0.145673	-0.0643364	-0.0204437	-0.136473	-0.150003	0.178069	-0.052323
BMNH-10.3.10.8	Panthera_tigris	Felidae	Felinae	Panthera	Panthera	5.7503	-0.32008	0.556648	-1.09397	-0.279095	-0.543326	-0.259155	-0.0551119	-0.63548	-0.180942	-0.475982	-0.294225	0.0460302	0.256848	-0.274517	-0.107228	0.330207	0.0517154	0.00191339	0.0446085	0.186947	-0.0250887	0.272656	0.0468678	0.147171	0.38603	-0.0150878	0.425094	0.167516
BRSUVA-Tiger	Panthera_tigris	Felidae	Felinae	Panthera	Panthera	5.86095	0.492874	0.438066	-1.84661	-0.412164	-1.86152	1.00802	1.28294	-1.68038	-0.286954	-0.10285	0.440066	-0.966863	0.148558	0.111897	-0.215389	-0.528788	-0.319391	0.249015	0.0802535	-0.211309	-0.153224	0.129416	0.105837	-0.333008	0.0293015	-0.132558	0.323533	-0.00150596
BMNH-75.2283	Panthera_uncia	Felidae	Felinae	Panthera	Panthera	2.70522	1.73266	-1.482	1.90924	-0.10779	-1.37366	-1.44417	0.0291996	1.60091	0.168478	-0.350999	0.401927	0.948495	0.399468	-0.00902235	0.109595	0.437032	0.489071	-0.182017	-0.486571	-0.408881	-0.646459	-0.0160134	0.825518	0.166368	0.228788	0.220616	0.28211	0.205805
BMNH-81.1498	Panthera_uncia	Felidae	Felinae	Panthera	Panthera	2.37123	1.90672	-1.8137	1.9991	-0.387008	-2.17055	-1.22274	-0.278479	0.224536	1.25538	0.39141	0.484185	-0.513612	-0.0836488	0.0886149	-0.16723	-0.330677	0.338973	-0.0085221	-0.238156	-0.552787	0.0967845	-0.0167743	0.32188	-0.153112	-0.217981	0.42028	0.113931	0.189397
BMNH-1938.6.28.3	Panthera_uncia	Felidae	Felinae	Panthera	Panthera	0.511598	1.6414	0.532408	1.5589	-1.10677	-1.21304	-1.05979	0.360049	0.870168	1.08662	-0.167477	-0.0595483	-0.0884832	0.138253	0.739817	0.334923	0.594404	-0.158203	0.348568	-0.0042028	-0.553933	0.0355942	-0.270127	0.274336	0.399032	0.422561	0.0591991	0.227849	0.200464
BMNH-84.2090	Panthera_uncia	Felidae	Felinae	Panthera	Panthera	0.798078	1.55361	-2.0255	1.86639	-0.256706	-0.673571	-2.18468	0.275418	1.45145	0.0876848	0.166654	0.347788	-0.158442	-0.153811	0.673873	0.147196	0.724668	0.644877	0.20317	0.15715	-0.127193	0.43765	-0.133518	0.501921	0.173498	0.113427	0.408143	0.0483626	0.0318607
BMNH-47.37	Panthera_uncia	Felidae	Felinae	Panthera	Panthera	0.196911	1.8141	0.173322	1.71073	-1.43336	-0.743463	-0.853523	0.689584	0.772945	1.28393	-0.313931	0.202787	-0.224869	-0.147578	0.82853	0.172734	-0.138576	-0.138652	0.365853	0.0705319	-0.161296	0.2871	-0.141363	0.287654	0.39342	0.249228	0.225399	-0.0487208	0.0317846
HM-NH.35.93	Pardofelis_marmorata	Felidae	Felinae	Bay_cat	Pardofelis	-2.96658	-2.23827	-3.02696	0.947691	-0.736685	-1.02006	-1.15097	0.678207	0.274931	0.217738	-0.713613	0.451745	1.10787	0.698817	0.373672	-0.504817	-0.0572378	-0.0542148	0.563394	0.361241	-0.537374	-0.0635021	0.010832	-0.47119	0.0586309	-0.348942	-0.274298	0.0792844	-0.022687
BMNH-56.10.1.5	Pardofelis_marmorata	Felidae	Felinae	Bay_cat	Pardofelis	-4.00997	-1.35715	-1.72596	1.03975	-1.91894	-0.1457	-0.661612	0.561014	0.204316	-0.0348429	0.0386647	0.267241	2.07522	0.171007	1.32654	-0.220535	0.0224804	-0.413039	-0.110848	0.0837791	-0.523464	0.136459	-0.446074	-0.107914	0.266435	-0.231384	-0.0340082	0.0221501	0.0124603
BMNH-26.10.4.47	Pardofelis_marmorata	Felidae	Felinae	Bay_cat	Pardofelis	-4.6877	-1.30284	-1.03565	1.13759	-0.777804	0.214266	-1.92207	0.111158	0.214117	0.137617	-0.445096	0.371229	0.712569	-0.28405	-0.0169985	-0.327211	0.664051	-0.234844	-0.516061	0.36393	-0.0647081	0.332327	0.0270516	0.397186	0.197765	0.114553	-0.181411	-0.00483495	-0.020407
BMNH-55.1645	Pardofelis_marmorata	Felidae	Felinae	Bay_cat	Pardofelis	-3.64854	-2.11797	-2.00595	-0.394868	0.83036	-1.86863	-2.31907	0.276483	0.373993	0.370661	-0.141743	0.567987	0.479945	0.742802	0.14516	-0.448971	-0.412102	-0.457386	0.803607	0.208062	-0.835543	-0.0456344	0.228294	-0.250229	-0.179157	0.129587	-0.310973	-2.57317e-05	-0.168321
BMNH-61.1277	Pardofelis_marmorata	Felidae	Felinae	Bay_cat	Pardofelis	-4.32948	-1.38273	-0.751031	0.901206	0.099587	-1.28178	-1.89807	0.619021	-0.417882	0.174302	-0.694347	0.197392	1.15419	0.369765	0.348057	-0.660016	-0.114229	-0.18994	0.301889	0.145447	0.346499	0.0646191	-0.176239	0.0701229	-0.0584818	0.0050859	-0.062649	-0.112442	-0.120317
BMNH-95.7.30.4	Pardofelis_marmorata	Felidae	Felinae	Bay_cat	Pardofelis	-3.95307	-0.832403	-2.55059	0.824927	-0.938432	0.331678	-0.898032	0.97907	-0.00678069	0.168102	-0.540498	-0.134064	2.10176	0.78204	0.666335	-0.53355	0.313081	-0.878519	0.8364	0.909377	-0.274326	0.597545	-0.111073	-0.359239	0.037352	-0.128449	0.143302	0.246751	-0.226155
BMNH-32.2.9.1	Pardofelis_marmorata	Felidae	Felinae	Bay_cat	Pardofelis	-4.46223	-1.13947	0.542721	0.115022	0.41498	-0.801316	-2.34763	0.975998	-0.784216	-0.0267301	-1.1625	-0.0824955	0.600902	0.743415	-0.0746477	-0.277506	-0.00553799	-0.630763	-0.206082	0.588555	-0.465549	0.847242	-0.106688	0.129848	-0.344437	-0.0140217	-0.453429	0.0361706	0.170464
RCSOM-A125.1	Pardofelis_temminckii	Felidae	Felinae	Bay_cat	Pardofelis	-1.86957	-1.80102	0.111506	0.42996	-1.14177	0.527466	-1.33324	0.584283	0.406459	-0.185913	0.182494	-0.279351	0.105212	-0.126265	-0.746883	-0.752178	0.0830085	-0.129457	0.206317	0.2323	0.145389	-0.16466	0.307977	0.196888	0.285395	-0.355195	-0.116462	-0.180109	-0.0987649
BMNH-23.1.7.7	Pardofelis_temminckii	Felidae	Felinae	Bay_cat	Pardofelis	-1.49691	-1.10831	-0.266065	-0.231957	-0.681217	-0.237789	-0.207502	-0.399091	1.37882	-0.239829	-0.120397	-0.204398	0.206617	0.382454	0.110762	-0.017671	0.00866365	-0.145417	0.313474	0.378705	-0.359385	0.154159	-0.0272114	-0.6733	-0.321591	0.0951103	0.124135	0.00922845	0.0914743
BMNH-1868.9.12.1	Pardofelis_temminckii	Felidae	Felinae	Bay_cat	Pardofelis	-0.150631	0.0227698	-0.708657	-0.0743972	0.311833	0.40785	-0.383382	0.358737	0.917029	0.000699309	0.150252	-0.509756	0.530378	-0.00253347	-0.412827	-0.408797	0.211615	0.073101	0.172745	-0.221214	-0.395533	-0.12733	0.128052	-0.221305	-0.392661	-0.325075	0.190851	0.0283272	0.401843
BMNH-8.8.7.1	Pardofelis_temminckii	Felidae	Felinae	Bay_cat	Pardofelis	-1.14026	-1.16798	2.40995	-1.29808	0.643193	-0.573207	-0.5278	0.104535	0.910451	0.474435	0.69837	-0.345336	-0.248076	0.337577	0.00153099	0.233345	0.117899	-0.0681624	0.7842	-0.406409	-0.358549	0.365281	-0.0319373	-0.00885771	-0.0166346	-0.247668	-0.277675	0.0108263	0.124575
BMNH-50.510	Pardofelis_temminckii	Felidae	Felinae	Bay_cat	Pardofelis	-4.17824	-0.414325	2.05778	0.694932	-2.12666	0.450126	-0.00693604	-0.161167	0.881788	-0.254988	-0.521861	-0.489663	0.841231	0.150545	-0.306769	0.679901	-0.520487	-0.263851	0.00326904	0.31571	-0.108167	-0.0859376	0.239887	0.144977	-0.0937223	-0.0828163	-0.580798	0.0945568	-0.0158869
BMNH-32.3.1.33	Pardofelis_temminckii	Felidae	Felinae	Bay_cat	Pardofelis	-3.22476	-0.661334	1.61387	-0.457288	-0.711941	0.912905	-0.589838	1.91178	0.981932	-0.346252	0.668538	-0.0607166	0.401813	0.556769	0.0965166	0.315353	-0.123886	0.287818	0.141618	-0.235356	-0.0723665	-0.0733108	0.364246	-0.349866	-0.0755833	-0.37882	-0.155834	-0.0475083	-0.165752
RCSOM-A124.54	Prionailurus_bengalensis	Felidae	Felinae	Leopard_cat	Prionailurus	-2.53727	-0.0537809	2.18816	-1.02445	1.26931	0.459326	-0.374076	-0.629919	-0.539491	0.299843	0.0874634	-0.64806	-0.060016	0.164946	-0.488642	-0.483584	0.371283	-0.77241	0.608399	0.421875	0.650919	0.0196535	0.354056	-0.507072	-0.445895	0.00971632	-0.333076	-0.0699433	-0.0168065
BMNH-1938.11.30.27	Prionailurus_bengalensis	Felidae	Felinae	Leopard_cat	Prionailurus	-2.38812	-0.69815	1.48343	-0.906405	1.74297	0.00433046	-0.174406	-0.231392	-0.123902	-0.462577	0.0564709	-0.849011	0.631519	0.27055	-0.323138	-0.266297	0.265505	-0.641142	0.434618	0.343208	0.505901	-0.257587	0.0914508	-0.305263	-0.281558	0.0937914	-0.205349	-0.176948	-0.000346787
BMNH-36.5.18.6	Prionailurus_bengalensis	Felidae	Felinae	Leopard_cat	Prionailurus	-3.04638	-0.696287	1.655	-0.972573	0.801969	-0.369574	0.514902	-1.04094	0.689254	-0.111348	-0.130169	0.32948	0.0876548	-0.197688	1.004	-0.745956	0.489196	-0.672357	0.177574	0.150329	0.0248767	-0.478515	0.14377	-0.0533356	0.276327	0.235462	0.372319	0.00600391	-0.149414
BMNH-27.12.1.66	Prionailurus_bengalensis	Felidae	Felinae	Leopard_cat	Prionailurus	-1.77163	-1.60301	0.395312	-0.799811	1.15067	0.196714	-0.13408	-0.730625	0.432455	0.250916	0.458495	-0.480587	0.898576	0.179594	0.311278	-0.113197	0.370115	-0.0739864	-0.0865731	-0.223796	-0.164933	-0.30244	-0.282586	-0.100883	-0.244705	0.25434	0.178165	-0.414266	-0.110973
BMNH-27.12.1.72	Prionailurus_bengalensis	Felidae	Felinae	Leopard_cat	Prionailurus	-1.49558	-1.24168	-0.146698	-0.374137	2.06177	-0.185955	-0.342083	-1.62916	0.543537	1.38684	-0.267026	-0.768944	-0.240273	0.234316	-0.733058	-0.112795	0.0836397	-0.177589	0.469751	0.222348	-0.059356	-0.0575026	0.373782	-0.149281	-0.738375	0.402993	0.221418	-0.0213668	0.203617
BMNH-1938.8.8.2	Prionailurus_bengalensis	Felidae	Felinae	Leopard_cat	Prionailurus	-1.84147	-1.09786	0.420164	-0.0173968	1.58634	0.194417	-0.171377	-1.0255	0.193953	-0.0266948	-0.272442	-0.362349	-0.146213	0.514543	0.457026	0.114042	-0.00922179	0.035687	0.582141	0.364892	0.276343	-0.239506	-0.0855048	-0.263209	0.11785	0.115317	0.289228	-0.237255	-0.166457
BMNH-8.2.26.19	Prionailurus_bengalensis	Felidae	Felinae	Leopard_cat	Prionailurus	-2.85945	-0.281683	-0.426108	0.519699	0.868376	0.790055	0.431989	-0.730718	0.586602	1.14345	-0.226174	-0.354976	0.461792	0.181382	0.684623	-0.156251	0.28126	-0.521329	-0.0775182	0.312866	0.740717	-0.00105231	-0.178032	0.276001	-0.495893	-0.0888952	-0.00938924	-0.219111	0.137926
BMNH-70.7.18.25	Prionailurus_bengalensis	Felidae	Felinae	Leopard_cat	Prionailurus	-3.02203	-0.59631	-0.49789	0.468588	0.693682	0.883939	0.849189	-0.776198	0.0743193	0.549131	-0.870072	-0.954082	0.630396	0.115209	0.295395	-0.0772432	-0.216543	-0.379166	0.27606	0.0758114	0.454688	-0.0643014	0.0301334	0.169695	-0.0333983	0.100417	0.0374823	-0.00698168	0.15943
BMNH-75.2246	Prionailurus_planiceps	Felidae	Felinae	Leopard_cat	Prionailurus	-3.50655	-6.58399	-1.81262	-3.33478	0.354836	-1.6271	0.496761	0.551101	0.469401	1.25518	0.564219	2.01054	0.0550353	-0.773414	-0.842454	0.120972	-0.206458	0.768257	0.394556	0.347213	0.26934	0.355657	0.799889	-0.0506443	-0.421802	0.389997	0.159865	0.293254	-1.1592
BMNH-92.10.1.2	Prionailurus_planiceps	Felidae	Felinae	Leopard_cat	Prionailurus	-3.33287	-6.63334	-2.18667	0.858466	2.86602	-1.84616	1.46808	-0.841716	-0.0758934	0.706206	1.52578	0.451295	0.586062	0.0516199	-0.0944784	-0.121405	-0.672175	-0.245038	0.241566	-0.227133	0.159362	0.180664	-0.43808	0.0470636	0.314704	-0.0340792	0.0639454	0.222397	0.00102305
BMNH-72.8.19.18	Prionailurus_planiceps	Felidae	Felinae	Leopard_cat	Prionailurus	-3.73168	-6.02725	1.14126	-1.62211	1.36507	-0.553178	0.80703	-0.530149	0.85228	0.0813479	0.759377	0.312965	1.17244	-0.969549	-0.535969	-0.189874	0.0405411	0.294194	0.22504	0.0334275	-0.306805	0.376013	-0.127375	0.336154	-0.0284487	0.0836792	0.214486	0.475259	-0.0936242
BMNH-29.3.9.1	Prionailurus_planiceps	Felidae	Felinae	Leopard_cat	Prionailurus	-3.38621	-5.89773	-0.111906	-1.28028	2.14368	-1.17627	0.904252	-0.587404	0.460756	0.710105	0.41423	0.386259	0.546518	0.0254736	0.516096	-0.031259	0.556155	0.0761568	-0.237837	-0.525938	-0.0187402	-0.121634	0.395676	-0.16585	-0.172797	0.599076	-0.0646832	0.354356	-0.29135
BMNH-60.5.4.51	Prionailurus_planiceps	Felidae	Felinae	Leopard_cat	Prionailurus	-4.81729	-7.16585	-0.0594235	-0.274715	0.760498	-1.34476	0.968355	0.039465	0.907865	0.977945	1.00369	0.734256	1.59396	-0.280167	0.463827	0.178328	-0.273426	0.424482	0.249467	-0.67324	0.088253	-0.035129	0.255464	0.0580072	-0.579505	0.218042	-0.125302	0.264391	-0.22462
BMNH-79.11.21.627	Prionailurus_planiceps	Felidae	Felinae	Leopard_cat	Prionailurus	-3.97736	-6.60622	0.744486	-0.049017	1.82396	-1.6902	0.910398	0.0653171	0.144631	0.285185	0.309124	0.607034	1.19015	0.621199	0.0445169	0.267058	0.414413	-0.172471	0.222938	-0.0778447	-0.143265	-0.284725	0.180666	0.49421	-0.00126547	0.0907263	-0.419018	0.529439	0.0901651
BMNH-61.1276	Prionailurus_planiceps	Felidae	Felinae	Leopard_cat	Prionailurus	-3.27167	-5.94824	-0.328134	-0.367617	2.50426	-0.475266	0.271163	-0.210724	-0.487189	1.32738	-0.497913	-0.206837	0.70079	0.40379	-0.631609	-0.0536747	-0.137357	0.314296	-0.0614006	0.193876	-0.0250503	-0.250437	0.111136	0.131375	-0.074179	-0.0468493	0.0375078	0.474806	0.0157548
RCSOM-A124.61	Prionailurus_rubiginosus	Felidae	Felinae	Leopard_cat	Prionailurus	-3.30187	-0.447883	-0.583143	-0.912457	0.82416	0.433736	1.13567	-0.458397	-0.649997	-0.278673	-0.829184	-1.03475	-0.939872	-0.500162	-0.111296	0.0629136	0.286416	0.27979	0.0587597	-0.289842	-0.698825	0.391058	-0.170763	0.174496	-0.210307	-0.356217	-0.271208	0.105597	-0.110978
RCSOM-A124.62	Prionailurus_rubiginosus	Felidae	Felinae	Leopard_cat	Prionailurus	-3.65353	-1.82192	-0.0997879	-0.423675	1.537	-0.119206	1.07974	-1.18193	-0.946417	-0.620177	0.348837	-1.24813	-0.416318	-0.253593	-0.507241	0.61685	-0.354748	-0.643826	-0.300776	0.0975897	-0.894475	0.454497	-0.465036	0.142125	0.0107028	-0.0261513	0.118197	-0.0161467	-0.204466
RCSOM-A124.63	Prionailurus_rubiginosus	Felidae	Felinae	Leopard_cat	Prionailurus	-4.59508	-1.7451	-1.40793	0.761243	1.12975	-0.341751	0.953267	-0.435458	-0.784106	0.59924	-0.95977	-0.791648	0.0972915	-0.645167	-0.111277	-0.350528	0.618913	-0.523723	-0.29823	-0.0551706	-0.15244	0.394221	-0.338557	0.307299	-0.315928	-0.22183	0.296932	0.00512008	-0.187981
RCSOM-A124.64	Prionailurus_rubiginosus	Felidae	Felinae	Leopard_cat	Prionailurus	-4.1803	-1.6002	-2.98303	-1.0295	1.80292	-0.0682705	0.416048	0.687625	-0.284564	1.44008	-1.3313	-0.0687822	-0.737375	-0.878588	-1.10883	-0.881672	-0.018395	0.384097	-1.15418	0.0495914	-0.356718	0.62353	-0.410182	-0.0508134	0.126697	-0.315916	0.469664	0.499769	-0.550425
BMNH-20.2.8.5	Prionailurus_rubiginosus	Felidae	Felinae	Leopard_cat	Prionailurus	-3.73152	-0.114796	-0.202781	-0.112026	0.990752	-0.575522	1.83395	-0.901093	-0.872617	0.361758	0.230801	-0.736548	-0.313824	-0.926455	0.676625	-0.452354	-0.088408	-0.511298	-0.26297	-0.00119607	-0.565944	0.401221	-0.30138	-0.259513	0.00855167	0.149746	0.131051	0.156297	0.0678188
BMNH-15.3.1.49	Prionailurus_rubiginosus	Felidae	Felinae	Leopard_cat	Prionailurus	-3.60699	-1.37272	-1.59822	-0.237914	2.49233	0.330687	1.62996	-0.705299	-0.466599	-0.449633	-0.773669	-0.274158	-0.342391	-0.109986	-0.234607	1.24079	-0.118017	-0.450517	-0.186086	-0.122814	-0.27274	-0.0246224	0.328959	0.362346	0.153116	-0.190167	-0.0662923	0.332877	-0.338327
BMNH-66.5.8.1	Prionailurus_rubiginosus	Felidae	Felinae	Leopard_cat	Prionailurus	-3.67623	-0.971033	-2.16336	-0.450099	1.09474	-0.951441	0.0294685	-0.579108	-0.172428	1.25975	-1.42306	-0.243508	-0.442304	-0.865886	0.411753	-0.266514	-0.298997	0.246911	-0.036514	0.33555	0.120086	0.194991	-0.0147614	0.183688	-0.47488	0.0776707	0.00109684	0.0867617	0.0999105
BMNH-34.4.17.2	Prionailurus_rubiginosus	Felidae	Felinae	Leopard_cat	Prionailurus	-4.14707	-0.599507	0.938157	0.413532	1.82931	-0.399282	1.09025	-0.585867	-0.380661	0.520974	-0.6598	-0.224615	-0.150007	-0.317481	0.181397	-0.306799	0.292547	-0.219182	-0.0583535	-0.154024	-0.132299	-0.330481	-0.0621528	-0.167368	0.324598	-0.0247869	-0.46157	0.235025	0.0380407
RCSOM-A124.71	Prionailurus_viverrinus	Felidae	Felinae	Leopard_cat	Prionailurus	1.35333	-3.23563	-1.99729	-1.44987	1.2768	1.06074	0.332526	-1.18951	-0.960576	0.260493	0.574089	-0.271569	0.866926	-0.341223	-0.557523	-0.520804	0.190114	0.778947	0.60285	-0.34213	0.31804	-0.247183	-0.113813	0.0692684	-0.0640188	0.26761	0.162099	-0.235047	0.218602
RCSOM-A124.7	Prionailurus_viverrinus	Felidae	Felinae	Leopard_cat	Prionailurus	-0.319229	-2.36399	0.286117	-0.373403	-0.367549	1.81389	0.779554	-0.855986	-0.194444	0.618754	-1.08305	0.22664	0.132998	0.94386	-0.20297	-0.289391	-0.164274	0.288322	-0.232275	0.414268	-0.595406	0.163527	0.0501238	-0.00531431	-0.0606174	0.142981	0.282002	0.0672165	0.268376
RCSOM-G16.31	Prionailurus_viverrinus	Felidae	Felinae	Leopard_cat	Prionailurus	0.157987	-3.14572	-2.32851	-1.36221	1.45318	0.425337	1.39862	-0.370006	-0.845294	0.53072	0.412178	-0.272154	0.187916	0.305485	-0.781391	-0.32655	-0.171485	0.432717	0.415981	-0.662065	0.16305	0.532715	-0.585941	0.732707	0.254479	-0.10658	0.13282	-0.216006	0.1912
BMNH-75.2286	Prionailurus_viverrinus	Felidae	Felinae	Leopard_cat	Prionailurus	0.239728	-2.7832	-1.4275	-1.53945	0.7472	1.32398	0.747024	-1.46468	-0.43757	-0.379904	-0.909282	0.491713	-0.43464	0.903684	0.418361	-0.0960194	-1.38151	0.338392	0.0822418	0.0827279	-0.561699	0.156804	-0.0632499	-0.208894	0.439421	-0.103077	-0.0844595	0.125894	0.239354
BMNH-14.1.19.1	Prionailurus_viverrinus	Felidae	Felinae	Leopard_cat	Prionailurus	-0.591289	-3.86931	-2.75556	-0.9751	-0.550428	1.20579	1.9999	-0.189801	-0.610498	-0.082558	0.136797	-0.372538	0.32197	0.64253	-0.0151822	-0.14166	-0.344514	0.576335	0.576871	-0.0516873	-0.230629	-0.00603369	-0.0645703	-0.253601	-0.0696553	-0.108467	-0.102465	0.112072	0.081435
BMNH-43.1.12.120	Prionailurus_viverrinus	Felidae	Felinae	Leopard_cat	Prionailurus	-0.880691	-3.31998	1.43114	-1.25219	-0.207361	1.34217	1.62116	-0.619094	-0.94337	0.307328	-1.02291	0.277522	0.922701	0.337171	0.429192	-0.411923	0.52891	0.598845	0.371531	0.506802	-0.0611902	-0.0217605	-0.255292	0.0652081	-0.262216	0.2215	0.0145145	-0.164907	0.0239643
RCSOM-A123.4	Puma_concolor	Felidae	Felinae	Puma	Puma	3.05106	1.1069	-3.54022	-0.285315	0.41101	0.0100003	0.482067	-0.94841	0.28914	-1.09498	-0.44375	-0.135901	-0.398422	-0.000321044	0.1356	-0.342866	-0.322652	0.560395	-0.211067	-0.238138	-0.521132	-0.0332292	0.144583	0.190347	-0.297484	0.262057	-0.0354574	-0.448443	-0.063743
RCSOM-G98.12	Puma_concolor	Felidae	Felinae	Puma	Puma	2.25298	1.72936	-2.08622	-0.170972	0.339956	-0.974513	1.59365	0.546655	0.381833	0.756322	-0.0320681	-0.384946	0.195349	-0.112128	-0.643778	-0.376134	-0.037084	-0.109169	-0.375651	-0.0688725	-0.199565	-0.671145	0.134125	0.273885	0.337189	0.276874	-0.140167	-0.121444	0.156308
RCSOM-A123.31	Puma_concolor	Felidae	Felinae	Puma	Puma	1.59908	-1.5552	-5.4781	-0.629039	-2.25497	2.02507	-0.838446	0.812545	0.228718	-2.42218	-1.17059	0.0032517	0.762912	-0.444486	0.165261	-0.126122	-0.0905089	-0.226472	-0.0678279	0.532227	0.0673568	0.0175283	-0.0704263	0.1362	-0.247361	-0.226014	-0.226064	-0.0522703	0.0879452
BMNH-1837.3.15.17	Puma_concolor	Felidae	Felinae	Puma	Puma	2.01168	0.488395	-2.62501	-0.0959811	-1.84795	0.298113	0.927533	0.368968	-0.236362	0.0697103	-0.251613	-0.193808	-0.289484	0.340809	-0.362809	-0.581212	-0.236397	0.784836	-0.264328	0.32086	-0.723789	-0.345985	-0.00710509	0.33291	-0.273411	-0.0367858	-0.252858	-0.145714	-0.125541
BMNH-1858.5.4.56	Puma_concolor	Felidae	Felinae	Puma	Puma	2.80568	1.85186	0.466925	-0.618349	-0.617639	0.22593	-0.233684	0.572572	0.54741	0.782071	-0.824133	0.265682	0.348666	-0.142227	-0.431389	-0.0113258	0.842381	0.0182089	0.134847	0.735795	-0.412928	0.0601986	-0.248539	0.16409	0.404971	0.198754	0.228664	-0.172853	-0.236228
BMNH-1850.11.22.46	Puma_concolor	Felidae	Felinae	Puma	Puma	1.16103	1.05162	-2.51846	-0.978915	-0.826937	0.0924753	-0.75318	0.339607	0.169185	0.276648	0.5544	-0.672885	-0.906559	-0.606274	-0.321745	0.142682	-0.10684	0.316416	-0.00279968	0.119598	-0.330806	0.311241	-0.446908	-0.0478214	-0.0411352	-0.157246	-0.45314	-0.279579	-0.0381061
BMNH-1901.11.14.1	Puma_concolor	Felidae	Felinae	Puma	Puma	3.66024	1.30866	-1.40726	-0.522425	-0.340292	-1.12859	-0.00710286	0.891213	0.201275	1.08054	0.156232	0.280828	-0.294508	-0.392562	-0.231803	-0.131035	0.474423	0.36357	0.530494	0.595543	-0.0345168	0.0661642	-0.124965	-0.0887676	0.24096	0.0915047	-0.401137	-0.42024	-0.352514
BMNH-11.8.21.1	Puma_concolor	Felidae	Felinae	Puma	Puma	3.12234	1.45547	-1.33365	-0.500866	0.0978882	-1.01818	0.426542	0.829308	0.515649	-0.993584	0.22945	-0.757152	0.0713299	0.026403	-0.0212711	-0.517038	-0.154913	0.498778	0.322983	0.250493	0.0298987	-0.112994	0.147185	-0.0943214	-0.0347409	-0.215355	0.00834761	0.127603	-0.0702809
BMNH-1901.3.21.15	Puma_concolor	Felidae	Felinae	Puma	Puma	2.48983	1.62962	0.37445	-0.635097	0.632306	-1.29913	0.06541	0.712148	0.183451	0.0940293	-0.147328	-0.172435	0.420103	-0.0498566	-0.133223	0.511168	0.334724	0.570034	0.415333	0.21466	0.0413443	-0.0156911	-0.00297509	-0.0387619	0.0421415	0.195773	0.191303	-0.20219	0.0723909
BMNH-1926.12.4.100	Puma_concolor	Felidae	Felinae	Puma	Puma	1.41129	0.572971	0.365058	-0.776601	0.6197	-2.07343	0.54233	1.2542	-0.14761	-0.671624	0.046488	-0.299013	-0.312257	0.400721	0.126794	-0.239043	0.651318	0.875672	-0.00567154	-0.174966	-0.205545	-0.117726	-0.440838	-0.163005	-0.255213	-0.262567	-0.120903	-0.127746	0.250978
BMNH-1926.1.12.3	Puma_concolor	Felidae	Felinae	Puma	Puma	0.526933	0.594821	-0.215819	0.0791295	-0.84398	-1.03114	1.56823	0.889011	0.403461	0.104308	0.486944	-0.901093	0.191634	-0.3046	-0.230249	0.394413	0.789186	0.453997	0.0163334	0.144249	-0.18439	-0.403534	0.400721	-0.328658	-0.129956	-0.436674	-0.131836	-0.279051	-0.0024882
BMNH-52.1084.a	Puma_concolor	Felidae	Felinae	Puma	Puma	1.9078	-1.08116	-1.70811	-0.325982	-1.49882	-0.943892	0.95017	0.379908	-0.709694	-1.05683	0.0482431	0.338179	0.595555	0.336369	-0.253538	0.55937	0.357111	0.0729724	-0.0661799	0.0730847	-0.788451	0.101119	-0.359332	-0.338828	-0.00625273	0.246461	-0.0716659	-0.270458	-0.0113159
BMNH-40.692	Puma_concolor	Felidae	Felinae	Puma	Puma	2.55593	1.32435	-0.472232	0.14101	-0.481625	-0.964176	-0.139709	0.0537392	0.670546	0.423139	0.973848	0.0916807	0.325981	0.498841	-0.346872	0.352012	-0.295635	0.782674	-0.101351	-0.019541	-0.410014	-0.123791	-0.218237	0.115844	-0.289864	0.209713	0.0809051	-0.145556	0.0245722
HM-NH.35.94	Puma_yagouaroundi	Felidae	Felinae	Puma	Puma	-4.42479	0.0299796	1.14704	1.5245	0.0607753	-2.21557	-0.983397	0.324702	0.488767	0.61924	-0.854111	0.347927	-0.468036	-0.033882	0.920187	0.938142	-0.424176	-0.00410126	0.0735881	0.808622	0.298762	-0.261247	0.027409	-0.214453	-0.135907	-0.306887	0.115427	0.267735	0.187632
BMNH-1908.6.17.11	Puma_yagouaroundi	Felidae	Felinae	Puma	Puma	-3.3989	-0.134994	1.40372	1.0993	-0.836435	0.46888	0.187133	1.09465	1.30059	-0.0789697	-1.34025	-0.168036	-0.157376	0.565849	-0.612665	-0.615736	0.0762109	-0.169567	-0.262402	-0.0680041	-0.438217	0.196969	-0.159	0.343345	-0.130961	-0.302882	0.13599	0.0872695	0.032514
BMNH-1934.9.2.33	Puma_yagouaroundi	Felidae	Felinae	Puma	Puma	-2.2544	1.36877	1.4268	0.898123	0.844933	0.370554	0.822047	0.449736	1.03695	-0.635711	-0.018462	-0.913649	-0.388663	-0.153216	-0.355675	-0.591316	0.570374	0.466029	0.425489	-0.064035	0.447575	0.0564912	-0.269567	-0.150518	0.435285	0.0499585	-0.0950018	0.0161357	-0.0230449
BMNH-1934.9.2.32	Puma_yagouaroundi	Felidae	Felinae	Puma	Puma	-2.34545	0.773027	1.56271	0.828622	-0.871861	0.921412	0.601073	0.553084	0.610848	-1.18185	-0.991233	-0.591072	0.288776	-0.00970279	0.096762	-0.0969647	0.103518	0.60325	0.156414	-0.269154	-0.332491	-0.235662	-0.0723194	-0.0115175	-0.498824	0.32967	0.248696	-0.03054	0.127181
BMNH-1926.1.12.8	Puma_yagouaroundi	Felidae	Felinae	Puma	Puma	-4.13673	1.49439	2.62644	1.26025	-0.317047	-0.114858	1.03934	0.462108	0.906815	-0.974732	-0.337454	-0.0450455	0.243613	0.0780754	-0.178001	-0.249506	-0.0668105	0.111012	-0.454441	-0.225077	0.0753452	-0.089977	-0.544179	0.0671131	-0.142696	-0.0570012	0.47649	0.0524637	-0.0338897
BMNH-1926.1.12.7	Puma_yagouaroundi	Felidae	Felinae	Puma	Puma	-3.90487	1.3473	2.09867	2.24731	-1.28382	1.18024	0.949496	1.3107	1.14645	-1.01963	0.129569	-0.100042	0.689125	-0.196332	-0.514605	0.509925	0.143953	-0.267444	0.34004	-0.10381	0.131258	-0.0446765	-0.011095	0.169896	-0.394898	0.236188	0.183873	0.195167	0.203086
BMNH-1923.8.9.8	Puma_yagouaroundi	Felidae	Felinae	Puma	Puma	-2.62918	0.908084	1.85879	1.67239	-0.745733	-0.0944416	1.99068	-0.254269	-0.218436	-0.738386	0.108005	-0.0829228	1.04237	-0.503639	0.0511191	0.611339	-0.373635	-0.207951	0.287455	-0.245206	-0.324702	-0.345111	-0.094497	0.264482	0.275446	0.21133	-0.20907	-0.0265505	0.300697
BMNH-1886.1.19.1	Puma_yagouaroundi	Felidae	Felinae	Puma	Puma	-3.90942	1.1452	4.01176	0.744969	-0.0899343	-1.62907	0.673572	0.410866	0.282599	-0.667339	0.608794	-0.210221	-0.137632	-0.249693	-0.304256	-0.50385	-0.176515	-0.220326	-0.0667147	0.54592	-0.0313955	0.0693596	-0.162545	0.206048	-0.113245	0.368772	0.318033	0.179941	0.200402
BMNH-1926.1.8.9	Puma_yagouaroundi	Felidae	Felinae	Puma	Puma	-2.12497	0.675687	0.190324	1.60865	-1.01894	-0.00739802	1.10115	0.955411	1.32753	0.63963	-0.312755	1.16086	0.218307	-0.464643	-0.670149	-0.264879	-0.0376752	0.28478	0.00189966	0.260086	0.262708	-0.0782808	0.149444	-0.101027	-0.234927	0.129038	0.191299	-0.122876	0.290424
TQ-437	Puma_yagouaroundi	Felidae	Felinae	Puma	Puma	-2.27581	0.912552	1.95526	0.0400599	-0.0935332	0.580884	1.35906	0.236132	1.78172	-2.89894	0.897456	0.350521	1.57575	0.0380493	0.542553	0.114831	0.333532	0.0536206	-0.523108	0.228498	0.171381	0.227203	-1.1042	-0.29924	0.553913	0.626926	0.434837	-0.165312	-0.184963
M3836-3840	Metailurus_parvulus	Felidae	Machairodontinae	Metailurus	Metailurus	1.68159	1.73542	-1.3811	3.30453	-1.87856	-0.199325	-0.437883	-0.713799	-0.251265	-0.198496	-0.472657	1.89315	0.42256	0.394537	-0.963368	-0.326223	-0.682693	-0.776643	0.253541	-0.886298	0.297894	-0.175904	0.194611	0.373345	-0.479348	-0.0550632	0.274155	0.5998	0.231497
M3835	Metailurus_parvulus	Felidae	Machairodontinae	Metailurus	Metailurus	0.918818	1.01533	-0.356982	3.95318	-1.11131	-0.403114	-0.807457	-1.41715	-0.812952	0.274327	1.62965	1.91791	-0.660069	0.739298	-0.648658	-0.382963	-1.90212	-1.28217	0.445905	-0.664867	1.03677	-0.113741	-0.0622793	0.204102	-0.230626	-0.261327	0.354645	0.42126	-0.128341
BIOPSI.101	Xenosmilus_hodsonae	Felidae	Machairodontinae	Homotherium	Xenosmilus	4.65966	-3.80335	2.59247	5.77601	-0.21942	1.17111	1.5772	2.06558	-0.769537	-1.1	-0.893513	0.2929	-0.654799	-1.90398	0.708043	0.813921	-0.806411	-0.636113	0.450887	0.982489	0.0971522	0.0848444	0.366182	-0.290248	-0.260077	-0.214338	-0.321463	0.0500187	0.342992
TMM.933-3582	Dinobastis_serus	Felidae	Machairodontinae	Homotherium	Dinobastis	7.60842	-0.991648	-1.67481	8.41566	4.07607	1.37776	-0.632832	1.23926	-0.236417	-0.645651	-0.225145	-1.45677	0.924544	-1.61592	-1.54168	-0.0848294	-0.660853	1.11524	0.307481	-0.119398	0.359016	0.281664	-0.503496	-0.25435	-0.156182	-0.0092507	-0.310729	0.458387	-0.431907
BC-120	Megantereon_falconeri	Felidae	Machairodontinae	Smilodon	Megantereon	6.57518	-2.02529	7.21162	2.07937	1.92247	2.32391	0.529115	-1.75381	-0.119808	0.768216	0.420603	0.944219	0.598098	0.452286	1.22664	-0.506777	-0.876532	0.0218502	-0.166599	0.116623	-0.0630823	-0.00395974	0.192572	0.19945	-0.0396328	0.221524	-0.00184221	-0.158765	-0.255831
CB-20	Megantereon_falconeri	Felidae	Machairodontinae	Smilodon	Megantereon	5.15116	-5.19658	6.29619	1.61312	-1.3527	2.86154	1.69327	-0.621396	-0.146003	0.702193	0.071681	2.21568	0.280205	-0.0106213	1.1999	-0.695843	0.0929396	0.878995	0.51486	0.344125	0.560044	0.68084	0.670305	0.105071	0.193878	-0.410998	-0.0299021	-0.158708	0.00239566
M3654-3656	Panthera_palaeosinensis	Felidae	Felinae	Panthera	Panthera	3.75201	-2.34336	-1.70977	-0.0442555	-0.923839	1.11264	0.290984	0.204805	-0.820462	-0.559862	-1.00104	0.443576	-0.311627	0.0727621	0.0840072	-0.822923	1.25884	-0.198053	0.133871	-0.013737	0.811307	0.286707	0.0283512	0.718373	-0.0419036	-0.100391	-0.219835	-0.571563	0.053717
M3657	Dinofelis_cristata	Felidae	Machairodontinae	Metailurus	Dinofelis	6.44676	-3.36277	4.4443	1.26611	0.328944	-1.01524	-1.16714	1.73358	-2.59599	0.76478	0.819986	-0.0807722	0.760898	-2.20635	-0.405247	0.728782	-0.471291	-0.810502	0.726712	-0.703076	0.645123	0.789867	-0.221335	-0.208927	-0.0935276	-0.21014	0.348892	-0.157762	-0.0279692
KPM-NF0001970	Acinonyx_jubatus	Felidae	Felinae	Puma	Acinonyx	4.01094	4.97722	-1.95894	1.4932	1.01043	-1.02675	1.11545	-0.690638	0.623406	2.42434	-1.74768	0.617123	0.348837	-0.185897	-0.453789	-0.159049	-0.100062	0.761163	-0.496442	-0.538044	-0.245125	0.182132	0.167097	-1.08787	-0.375465	-0.413156	0.13854	-0.215772	0.0678453
KPM-NF0001974	Panthera_pardus	Felidae	Felinae	Panthera	Panthera	4.17259	0.0536267	-0.67099	-0.34934	0.57238	0.420521	-0.309125	0.813888	0.314313	0.944816	-0.345134	-0.214847	0.871462	-0.350079	-0.404376	-0.508268	-1.24213	0.807474	-0.0198572	-0.221044	0.742706	-0.734343	-0.0774542	-0.28938	0.00983791	0.152225	-0.206587	-0.361457	-0.0392677
KPM-NN0006500	Smilodon_fatalis	Felidae	Machairodontinae	Smilodon	Smilodon	6.89004	-2.29068	0.794108	3.16381	3.89236	2.9705	-0.425575	0.839816	-1.07779	-0.183063	1.14779	0.746118	-0.885795	1.48128	1.39527	-0.012657	0.43049	0.664849	-0.814107	-0.739788	-0.62249	0.0699267	0.253045	-0.0550166	-0.311273	-0.0609456	0.282091	-0.145371	-0.115006
NSMT-M10890	Prionailurus_bengalensis	Felidae	Felinae	Leopard_cat	Prionailurus	-1.50144	-2.06671	-3.0337	1.0554	1.31594	0.134785	1.30294	-0.0896768	0.0167399	0.0655849	-0.830508	-0.747254	0.340481	0.773584	-0.399079	-0.508919	0.223865	-0.100176	0.146426	-0.250368	0.217518	0.194485	0.0213769	-0.241047	0.224391	-0.137525	0.332977	-0.0789861	0.184188
NSMT-M10889	Prionailurus_bengalensis	Felidae	Felinae	Leopard_cat	Prionailurus	-2.05092	-1.73941	-1.89136	1.27876	1.60444	-0.0758295	0.944622	-0.146723	-0.00174094	0.432398	-0.374677	-1.07993	0.198888	0.711834	-0.334014	-0.505661	0.0564477	-0.251467	0.236475	-0.62662	0.473531	-0.255183	0.234093	-0.318985	-0.0899838	0.111618	0.281445	0.0847891	0.357327
NSMT-M12196	Prionailurus_bengalensis	Felidae	Felinae	Leopard_cat	Prionailurus	-2.5677	-0.367392	0.188105	0.8407	0.917403	1.20194	-0.142692	-2.24878	0.251691	-0.362591	-1.16602	-0.376358	0.327329	-0.0778753	1.40987	-0.370976	-0.349909	-0.557313	0.0437448	-0.217536	0.446142	-0.238412	0.0134942	-0.0780285	0.227359	-0.0235981	0.415847	-0.190652	0.00459173
NSMT-M1867	Panthera_onca	Felidae	Felinae	Panthera	Panthera	2.50499	-0.793578	1.16673	-1.15569	-1.35303	-0.237411	-0.305216	1.14301	-0.00523823	-0.02799	0.348385	-0.582592	0.837022	-0.0604858	0.443694	0.165953	-1.22228	1.12684	-0.00252772	0.453263	0.523787	0.162873	-0.0591401	-0.335914	0.299577	-0.0803245	0.196435	-0.0125158	-0.0397388
NSMT-M19834	Prionailurus_bengalensis	Felidae	Felinae	Leopard_cat	Prionailurus	-2.43689	-0.828537	1.18932	-0.944701	0.909341	0.978935	0.24975	-1.2819	-0.313537	-0.146442	-1.3476	-0.615118	-0.193947	0.538633	0.658495	0.131948	-0.385737	0.0159043	0.324268	0.305383	0.0025821	-0.083144	0.114471	-0.21153	0.30967	0.0217408	-0.00648069	-0.0637699	-0.188613
NSMT-M15450	Prionailurus_bengalensis	Felidae	Felinae	Leopard_cat	Prionailurus	-1.73996	-1.12422	-0.0396163	0.738052	1.51755	2.19483	1.27488	-1.59817	1.4308	1.05533	-2.09469	0.0609791	0.319253	0.245629	0.0522437	0.795963	-5.03048e-05	-0.248441	0.494519	0.445474	-0.349534	-0.202588	0.03399	-0.232778	-0.215624	0.131195	0.0990489	-0.152011	-0.0442497
NSMT-M10527	Prionailurus_bengalensis	Felidae	Felinae	Leopard_cat	Prionailurus	-3.4842	0.142033	-0.0606887	0.93307	0.430811	-0.230777	0.322731	-1.77985	-0.981797	1.53345	-1.43981	-0.293644	-0.521177	-0.188992	0.801045	0.0483074	-0.257613	-0.486331	-0.340967	-0.105685	1.16578	0.270979	-0.0804775	-0.119944	-0.120104	0.313126	0.118882	-0.261724	-0.00596661
NSMT-M12197	Felis_nigripes	Felidae	Felinae	Domestic_cat	Felis	-4.10807	2.1469	-1.00606	-0.412926	1.46361	0.550307	0.0321641	0.10283	0.601053	-0.59205	-0.167087	1.17544	-0.352435	-0.54303	1.03224	0.0727055	0.181781	0.0506591	0.138349	-0.692663	-0.443969	-0.179607	0.30412	-0.129915	-0.220725	0.514718	0.032163	0.0526124	-0.204417
NSMT-M1462	Felis_silvestris	Felidae	Felinae	Domestic_cat	Felis	-2.39113	2.29819	-1.13791	-1.88544	1.97663	1.10368	-0.552432	0.90164	0.494106	-0.483033	0.0251693	-0.347158	-0.134332	-0.14535	-0.146608	-0.16214	0.161895	0.280784	-0.080808	-0.0858816	-0.158892	0.221253	0.385506	-0.392538	-0.289166	-0.112791	-0.199368	0.0819736	0.0374324
NSMT-M31469	Felis_silvestris	Felidae	Felinae	Domestic_cat	Felis	-2.68904	0.982473	-1.80634	-1.49724	1.36128	0.278353	0.633943	0.405972	0.570859	-0.726517	0.891865	-0.239566	-0.474958	-0.526192	-0.260729	-0.0197736	0.192554	0.393709	0.374279	-0.534433	-0.121925	0.178168	0.219838	-0.32094	0.197519	0.137268	0.0527795	0.0772126	-0.0996009
NSMT-M31826	Neofelis_nebulosa	Felidae	Felinae	Panthera	Neofelis	2.57924	-3.34139	2.29629	-1.01052	-0.666188	0.627763	-1.12986	-0.680188	0.76926	0.38478	-0.146539	0.135951	0.62998	0.499934	-0.487731	0.326894	-0.609006	-0.352157	-0.532241	-0.035312	-0.428738	-0.254899	-0.0825751	-0.135426	0.00411074	0.0876931	-0.0316575	-0.108325	-0.0778208
BRSUG-26478	Smilodon_fatalis	Felidae	Machairodontinae	Smilodon	Smilodon	4.57764	-3.36488	-1.87472	7.66787	1.10955	0.576169	0.774125	0.969429	1.41332	-0.6928	1.88451	-1.0888	-0.591839	0.191988	1.09351	-1.49511	0.398568	0.506342	-0.993113	1.31076	-0.260999	0.418283	0.618974	0.195803	-0.0157996	-0.479953	-0.586282	0.0428083	-0.357824
BRSUG-28543	Panthera_tigris	Felidae	Felinae	Panthera	Panthera	7.31411	1.44545	-1.06135	-3.19023	0.538139	0.138329	-0.530286	0.235574	0.129654	-1.38434	-0.428962	0.836482	0.216164	-0.7109	-0.164278	0.567007	-0.431816	-0.39639	0.174437	-0.143743	0.371752	-0.214749	0.323967	0.338032	-0.0995024	0.0993492	0.219825	0.261994	-0.269157
F:AM-69204	Panthera_augusta	Felidae	Felinae	Panthera	Panthera	4.9019	-0.939818	-2.18369	0.161502	1.29705	-0.767133	-1.29345	-1.04805	-0.313874	-0.638031	0.626833	-0.651148	-0.00134813	0.0657874	0.18362	-0.392008	-0.319213	-0.633355	-0.417321	-0.405992	0.0783569	0.288192	0.302026	0.346922	0.0496146	-0.0442488	-0.220043	-0.465752	-0.00264513
F:AM-14349	Smilodon_fatalis	Felidae	Machairodontinae	Smilodon	Smilodon	7.17642	-1.32412	-1.19334	3.80732	3.70257	1.3324	-0.711987	-0.171293	-1.35334	0.232989	2.50725	-0.506654	-0.916079	0.249276	0.668375	-0.17185	1.97813	0.560495	0.352682	0.231619	-0.00859167	-0.598863	-0.454141	0.188226	-0.253121	-0.204665	0.036679	0.240504	-0.44086
AMNH-95297	Homotherium_crusafonti	Felidae	Machairodontinae	Homotherium	Homotherium	5.78586	1.40262	0.872208	6.82217	4.08186	-0.39676	-0.903744	2.34354	-0.0799639	0.6401	-1.54707	0.409012	0.283348	-0.101065	-0.459584	1.72421	-0.305179	-0.226409	-0.0199513	0.234075	-0.566097	0.33325	-0.640937	-0.590632	0.571922	1.00098	-0.769186	-0.101921	-0.206354
F:AM-50446	Dinofelis_F:AM-50446	Felidae	Machairodontinae	Metailurus	Dinofelis	5.37534	-2.58907	-0.773651	1.36707	-1.34182	1.22512	-0.661815	-0.697711	-1.58356	0.31234	-0.930511	-1.07012	-0.121341	-0.655014	-1.23672	0.366733	0.488076	-0.0904101	-0.618061	-0.840977	-0.246285	-0.120389	-0.24247	-0.395293	-0.106945	0.774588	-0.0362582	0.0699069	0.205041
F:AM-50445	Dinofelis_F:AM-50445	Felidae	Machairodontinae	Metailurus	Dinofelis	5.0936	-2.05021	2.05041	1.71907	-1.81449	1.63979	-1.93808	-1.31344	-0.772486	-0.41623	-0.926723	0.0748664	0.0750365	-0.0625367	-0.134631	0.0877131	1.16676	-0.108948	-0.167431	-0.219832	0.00812696	0.527137	-0.2798	-0.0918098	0.568884	0.120149	0.251884	0.313595	-0.132423
IVPP-5679	Metailurus_IVPP-5679	Felidae	Machairodontinae	Metailurus	Metailurus	3.62704	-2.0338	3.52197	0.32837	-1.40475	0.82536	-2.37906	-1.36682	-1.49843	-1.82435	-0.507147	0.958134	-0.573839	1.15433	-0.330491	-1.18751	0.000955841	0.636873	0.194533	-0.551785	0.387717	0.595065	-0.423649	-1.08042	-0.0385218	0.0722913	0.120458	0.659595	-0.0754248
F:AM-50462	F:AM-50462	Felidae	Machairodontinae	Homotherium	Homotherium	4.60133	0.391736	3.23745	5.22152	0.109065	1.07849	-0.0980073	1.49471	-2.15357	1.86958	-0.306864	0.781692	-0.983127	-0.0542348	-0.708359	-0.536136	-0.260444	0.494418	-0.114208	0.381318	-0.71841	-0.0897537	-0.0603635	-0.141112	-0.046078	0.310574	0.295658	-0.00626965	0.0240161
AMNH-104641	Homotherium_nestianus	Felidae	Machairodontinae	Homotherium	Homotherium	6.92969	-0.67375	4.64649	2.99909	2.42279	2.3093	-1.98275	0.35438	-0.218625	-0.3365	-0.129576	0.505068	0.283829	-1.70707	0.0769675	0.403066	0.647764	-0.341677	0.828687	-0.469116	-0.448894	0.213471	-0.0518808	0.254756	-0.966527	-0.0790659	-0.00327814	-0.11578	-0.0222367
AMNH-105446	AMNH_105446	Felidae	Machairodontinae	Smilodon	Megantereon	2.25733	-2.16743	1.5578	3.78793	-0.516069	2.50966	-1.26955	-1.41359	-0.276666	0.135676	0.647352	-0.338928	0.286454	0.280707	0.0413514	0.982665	-0.600055	0.731606	-0.739381	-0.504057	-0.844327	-0.0636434	0.709883	-0.341792	0.401361	-0.156466	-0.130037	-0.212311	0.171351
F:AM-61829-61834	Hyperailurictis_validus	Felidae	Basal	Basal_Felidae	Hyperailurictis	3.249	-0.616192	0.361417	-1.14883	0.675788	0.683689	-1.72615	-2.67362	2.02349	-0.925713	1.46855	1.00345	-1.4127	-0.330159	0.210726	0.160712	-0.40043	0.717028	-0.0175743	-0.452701	0.440478	-0.0767454	-0.448593	-0.265752	0.208558	0.262749	-0.205145	0.404334	0.23645
F:AM-62192	F:AM-62192	Felidae	Basal	Basal_Felidae	Indet.	3.1619	1.5707	1.58969	0.62751	-1.07765	1.22238	-0.6528	-1.08905	-1.08677	-0.636276	-0.709239	1.18032	-0.74673	0.41178	-0.29988	-0.713395	-0.179618	-0.479935	-0.579101	-0.457965	-0.301594	0.0500412	0.241329	0.0313487	0.318397	0.452227	-0.379746	-0.286389	0.0245391
