# Supplementary material for: Convergence and Divergence in the Evolution of Cat Skulls: Temporal and Spatial Patterns of Morphological Diversity
Source: PLoS One. 2012 Jul 6;7(7):e39752. doi: 10.1371/journal.pone.0039752 (PMC3391202; doi:10.1371/journal.pone.0039752)
Supplement: Table S10 — NPMANOVA post-hoc pairwise comparisons between lineages using PC1–PC11. The upper off-diagonal cells are F-values while the lower off-diagonal cells are p-values with sequential Bonferroni significance. Significant p-values are highlighted in pink. (XLS) [file pone.0039752.s019.xls]

## Sheet: TableS10
Table S10. NPMANOVA post-hoc pairwise comparisons between lineages using PC1-PC11. The upper off-diagonal cells are F-values while the lower off-diagonal cells are p-values with sequential Bonferroni significance. Significant p-values are highlighted in pink
p\F	Bay_cat	Caracal	Domestic_cat	Leopard_cat	Lynx	Homotherium	Metailurus	Ocelot	Panthera	Puma	Smilodon
Bay_cat		8.317	15.98	6.087	21.93	34.84	18.01	3.026	41.26	14.92	26.2
Caracal	0.0001		13.56	19.09	8.337	33.34	14.18	9.536	42.7	7.451	27.26
Domestic_cat	0.0001	0.0001		28.24	19.51	65.05	36.52	24.91	119.6	27.88	56.96
Leopard_cat	0.0001	0.0001	0.0001		35.15	34.24	19.67	9.214	85.02	32.34	28
Lynx	0.0001	0.0001	0.0001	0.0001		42.9	20.33	23.2	47.72	5.105	37
Homotherium	0.0002	0.0001	0.0001	0.0001	0.0001		4.171	35.19	19.66	15.29	1.533
Metailurus	0.0001	0.0001	0.0001	0.0001	0.0001	0.004		18.37	5.82	6.98	2.381
Ocelot	0.0191	0.0002	0.0001	0.0001	0.0001	0.0001	0.0001		88	22.78	31.1
Panthera	0.0001	0.0001	0.0001	0.0001	0.0001	0.0001	0.0002	0.0001		25.42	15.28
Puma	0.0001	0.0002	0.0001	0.0001	0.0013	0.0001	0.0001	0.0001	0.0001		15.13
Smilodon	0.0001	0.0001	0.0001	0.0001	0.0001	0.2011	0.0479	0.0001	0.0001	0.0001
